# Supplementary material for: Detecting tandem repeat variants in coding regions using code-adVNTR
Source: iScience. 2022 Jul 19;25(8):104785. doi: 10.1016/j.isci.2022.104785 (PMC9379575; doi:10.1016/j.isci.2022.104785)
Supplement: Table S1. Short coding VNTRs, related to STAR Methods [file mmc2.xlsx]

## Sheet: Sheet1
Supplementary Table 1. Short coding VNTRs.
ID	Gene	Position (GRCh38)	Total length	Reference repeat count	Exemplar Motif
766	ANKRD65	chr1:1420348-1420400	52	4	GGCCCAGGGCAGC
938	CDK11B	chr1:1645155-1645241	86	4	CGCTCCTTCTGCCCGCCGCTCG
1481	HES5	chr1:2529748-2529841	93	6	GGCGGCGGGGAGCG
2062	PRDM16	chr1:3430940-3431014	74	3	TGGAGGAGGACGACGACGACAACC
2197	TPRG1L	chr1:3625149-3625200	51	3	GGGCGGGGGGCGGCCGC
3666	KLHL21	chr1:6593603-6593646	43	2	CCCCCAAAGACGGACAGGCTGC
4507	RERE	chr1:8356153-8356196	43	2	GGGTAGGGGAAGAGAGCCAGGC
4508	RERE	chr1:8358581-8358641	60	4	CTCCCGCTCTCGGAT
4510	RERE	chr1:8359779-8359846	67	11	CTCCCG
4512	RERE	chr1:8361031-8361102	71	3	GCGGGGGATGCGGCGAGGGAGGCC
4634	RERE	chr1:8656233-8656257	24	2	TCTCGGTCCCGG
4635	RERE	chr1:8656263-8656287	24	4	TCTTTG
5144	CLSTN1	chr1:9730649-9730679	30	5	TTCCTC
5473	PEX14	chr1:10629813-10629849	36	4	GGAGGACGA
5479	CASZ1	chr1:10639080-10639164	84	14	GTCGTC
5483	CASZ1	chr1:10639240-10639315	75	3	TCGCGCGGCCCGGGGGCGCCCGCG
5995	CLCN6	chr1:11806286-11806321	35	2	GTGCTGCTGCTGCAGGTG
6121	MIIP	chr1:12031766-12031796	30	2	GCCCCACGTCCCACG
6773	PRDM2	chr1:13778596-13778656	60	4	GGAAGAGGAGGAGGA
6775	PRDM2	chr1:13780949-13781033	84	5	TCTTCCTCCTCCTCTTCA
7315	CASP9	chr1:15518160-15518205	45	3	GGTCTGAGAACCTCT
7492	SPEN	chr1:15934179-15934263	84	4	CTCACTGGTCTGGTGAACGCA
7494	SPEN	chr1:15934325-15934450	125	6	GCCAGTGAATGTTCTCACCAC
7497	SPEN	chr1:15935962-15936033	71	4	CTGCCCCCCTCCCTGCCC
7499	ZBTB17	chr1:15945138-15945174	36	4	CTCCTCTTG
7857	CROCC	chr1:16929861-16929931	70	3	CGGCAGGAGCCCAGGGAGCTGGAGA
7863	CROCC	chr1:16944149-16944233	84	2	GAGGAGCTGCGGCACCAGCGGGACAAGCTGCAGGAAGACCAG
8712	IFFO2	chr1:18956234-18956288	54	2	GCCCCCGCCGCCGCCGCCCGCCAGGGCA
8766	UBR4	chr1:19096627-19096651	24	2	CTTCTTCTTCAT
8935	NBL1	chr1:19657026-19657062	36	3	CCCATCCTCACC
9098	PLA2G2F	chr1:20148210-20148250	40	2	TGTGACAAGCAGACATGCATC
9246	FAM43B	chr1:20553764-20553819	55	3	AGGAGGAGGACGACGAGG
9836	HSPG2	chr1:21895932-21895962	30	2	GTCCCCACTGCCCAG
9844	HSPG2	chr1:21937158-21937205	47	3	CAGCAGCCGCCCGAG
10093	EPHA8	chr1:22589062-22589105	43	3	AGCCTGCTGCAGGCC
10114	C1QC	chr1:22644065-22644095	30	2	GCTGCTGCTGCCCCT
10351	HNRNPR	chr1:23310930-23310969	39	3	CATAGTAATCAT
10921	SRRM1	chr1:24652923-24652994	71	4	CCTAGAAGGCGGCCAACC
11413	SELENON	chr1:25800261-25800323	62	3	CCGCGCAGCCTCCCGCCCCA
11562	UBXN11	chr1:26282317-26282413	96	4	GGGACCGGGACCGGGACTGGGGCC
11740	ARID1A	chr1:26696654-26696706	52	3	GCGGCGGCGGACCCGGC
11750	ARID1A	chr1:26731355-26731414	59	3	CTCCACAGCAGCAATCCCAGC
11751	ARID1A	chr1:26731482-26731513	31	2	CAGCAGCCAGCAACCT
11807	ZDHHC18	chr1:26826949-26826997	48	8	AGCGGC
11858	NUDC	chr1:26941505-26941577	72	4	CGGCGGGAGAAGGCAGAG
11859	NUDC	chr1:26942666-26942703	37	3	GAGGAAGATGAG
11886	TRNP1	chr1:26994105-26994165	60	2	CGGCGCCGGCTGCCGGAGCTGGAGAGCCGC
12056	WDTC1	chr1:27297072-27297108	36	3	CCAACGGTGTGT
12138	AHDC1	chr1:27548859-27548895	36	4	GAGGCGGCA
12139	AHDC1	chr1:27551258-27551328	70	3	CTGCGGGTCCAGGAAGCTGAGG
12228	STX12	chr1:27773372-27773414	42	2	TCAGCAGCAACATCCAGACGA
12804	SRSF4	chr1:29148724-29148770	46	4	TGCTGCCTCGCT
12806	SRSF4	chr1:29148845-29148881	36	3	GCTCCTGCTGCG
12807	SRSF4	chr1:29149165-29149219	54	3	TCTTGCTCCGGCTCCGAC
13462	SDC3	chr1:30908506-30908585	79	13	GGCCCC
13679	ZCCHC17	chr1:31364149-31364185	36	3	AAGAAGAAGCAC
13777	COL16A1	chr1:31653928-31653982	54	3	CCCTGGAGCACCTAGCCTG
13778	COL16A1	chr1:31658489-31658543	54	3	GGGGGGCCAGGCTGGCCA
14280	RNF19B	chr1:32964454-32964526	72	4	CGGGCGGCGGGCCCGGGG
14454	PHC2	chr1:33372327-33372399	72	2	TGAGGTGCTGCTGCTGGAGCGCCGTACATCTGCAGCA
14868	DLGAP3	chr1:34904683-34904719	36	3	TGGTGGTGGTGA
14984	SFPQ	chr1:35192781-35192874	93	3	TGCGGCGGCGGCTGATGCGGTGGCGGCTGC
15168	TFAP2E	chr1:35574047-35574093	46	3	TTCCAGCCGCCCTAC
15169	TFAP2E	chr1:35574201-35574258	57	3	CCGCGCCCACGAGCAGCCGC
15170	TFAP2E	chr1:35574319-35574361	42	2	GCACGGCCTGGCAGACGCACC
15236	CLSPN	chr1:35739415-35739488	73	3	TTCATCAATTACGTCCCCATCATA
15239	CLSPN	chr1:35751263-35751353	90	6	TCTTCTTCCTCCTCC
15376	COL8A2	chr1:36098075-36098131	56	3	AGGCCCCGGGGGCCCGGG
15377	COL8A2	chr1:36098626-36098682	56	3	CCCTGTCCCCTGGCTCAC
15378	COL8A2	chr1:36099082-36099138	56	3	CCTGGGGGCCCAGGCTCCC
15399	MAP7D1	chr1:36178758-36178812	54	3	GAGGAGGAGCAGGCACGA
15963	MANEAL	chr1:37794363-37794433	70	3	GCCCCGGCAGCCCCCGCCGCCCC
16065	POU3F1	chr1:38046036-38046100	64	3	GCCGCCCGCCCCCGCGTGCAG
16066	POU3F1	chr1:38046209-38046285	76	3	CCGCCGCCAGCACCCCGGCCAGGCCG
16313	RHBDL2	chr1:38919160-38919201	41	2	CTCCCCATATCCAGATTCATG
16403	MACF1	chr1:39084246-39084318	72	4	AGTGAGCGGTCTTGTCGG
16556	MACF1	chr1:39485562-39485598	36	3	CTGGGAGTCGAG
16614	NT5C1A	chr1:39671994-39672032	38	4	GGGCTCCCG
16840	COL9A2	chr1:40302673-40302755	82	3	GCCCCGAGGGCCAGGGTACCCATGGGG
17608	P3H1	chr1:42747241-42747279	38	2	AGCTGCTCTCACCCGCTCG
17779	TMEM125	chr1:43273064-43273106	42	2	CCTCGTGCTGCTGCTCACCGG
18563	CCDC17	chr1:45623608-45623650	42	2	GCCCTGGGGTTCTTGTGGCAC
18705	MAST2	chr1:46035038-46035074	36	2	GTGCTGCCAGGCAAGGGG
18925	EFCAB14	chr1:46691845-46691887	42	2	TTCCACAGTTTTCTTGTAGTGC
19127	FOXD2	chr1:47438390-47438515	125	3	GGCGCCGCGGGGGGCGCGGCGCAGCGGGGCCCGGGCCA
20529	NRDC	chr1:51840308-51840361	53	3	TCATCTTCATCATCAAAC
20530	NRDC	chr1:51840380-51840443	63	3	TCTTCATCATCATCCTCTTCT
20798	TUT4	chr1:52525892-52526010	118	4	TTTTCTGCTTTTGCCTGTGAAATGGTTGCC
22117	DAB1	chr1:57010723-57010761	38	3	TCACCACTGGGC
23635	L1TD1	chr1:62210022-62210092	70	3	AGAGGAGGAAGAGGCCTCAGGGCT
24011	FOXD3	chr1:63323865-63323904	39	3	ACCCTACGGCCTGC
24386	RAVER2	chr1:64745195-64745285	90	3	GCGGCGGCGAGGGGGCCGCGGGCCGGGGCAGC
24923	SGIP1	chr1:66682099-66682155	56	3	CCAGGCCCTCTAGGCCCC
25021	MIER1	chr1:66958125-66958185	60	4	GAAGAAGAAGAGGAA
28194	FUBP1	chr1:77978931-77978967	36	3	CCACCACCACCG
30114	CTBS	chr1:84574316-84574352	36	4	GCAGCGCCA
30234	MCOLN2	chr1:84931396-84931468	72	3	ATAAAAAGACTGATGAAGCATATAT
30693	CLCA4	chr1:86580213-86580250	37	6	TCCTAC
31805	BARHL2	chr1:90716834-90716918	84	4	GGCTGCTGCTGTGGCGGCAAA
32935	CNN3	chr1:94897788-94897836	48	2	TCATCAGGGTACTCTGCCATGATAA
33464	PTBP2	chr1:96804838-96804874	36	3	GCTGCTGCAGCA
34478	SASS6	chr1:100110396-100110432	36	2	TGTTTTGTAGATGGAGGA
37415	GSTM3	chr1:109737658-109737701	43	2	TTTCCCCAGCAAACCATGGAGAA
37535	KCNC4	chr1:110223308-110223361	53	3	CGTGCTGCGCTTCCTGCG
39360	CD2	chr1:116768568-116768650	82	4	CATCGTCCCCAGCCACCTAGT
39703	SPAG17	chr1:118031699-118031735	36	2	TCTTCTTCTTTAAGGGAT
43989	ANP32E	chr1:150226676-150226741	65	11	CTTCAT
44311	SETDB1	chr1:150963556-150963625	69	3	AAATCAACCCAAGGCATTGCAATT
44750	TCHH	chr1:152110376-152110439	63	3	TTCCTCTCTGCAGCAGCTGCTC
44753	TCHH	chr1:152112633-152112705	72	4	CTCTGCACGCCGCTCTTC
44777	RPTN	chr1:152154765-152154825	60	3	GTCTTCATGGGTTTGCCT
44779	RPTN	chr1:152155919-152156009	90	5	TCTGACCATAGTGAGAAC
44886	FLG2	chr1:152355953-152356091	138	7	AGACCCATGTTGTCCAAAGCC
44891	FLG2	chr1:152356273-152356330	57	3	AGCCAGAGGACTGACCTG
44941	CRCT1	chr1:152515497-152515581	84	4	CTGCTGCGGCTCCGGCAGGGG
44984	LCE2C	chr1:152676070-152676118	48	2	AAGTGTACCCCAAAATGCCCACCA
44994	LCE2A	chr1:152698937-152699033	96	4	CCCACCCAAGTGCCCCCCAAAATG
44998	LCE4A	chr1:152709200-152709248	48	2	GCTGCAGCTCTGAGGGAGGTGGCT
45007	C1orf68	chr1:152720147-152720201	54	2	GCTGTGGATCTGGCAGCTCTGGCTGCA
45023	KPRP	chr1:152759781-152759835	54	2	TGCCAGTCTCAGACCAAACAGGTGAAG
45029	LCE1F	chr1:152776539-152776587	48	2	TGGCGGCTGCTGCAGCTCTGGGGG
45043	LCE1C	chr1:152805276-152805371	95	4	CAGCAGCCCCCAGAGCTGGAGCCA
45061	LCE1A	chr1:152827610-152827703	93	4	CAGCTCCGGAGGCGGCTGCAGCTC
45083	IVL	chr1:152910520-152910607	87	5	GCAGCAGGAGCTCTCTGA
45136	SPRR1B	chr1:153032447-153032567	120	5	CCCCAAAACCAAGGAGCCCTGCCA
45201	LOR	chr1:153261130-153261214	84	7	GGCGGGGGCTGC
45207	LOR	chr1:153261274-153261406	132	6	GGCGGCGGCGGCGGCTTCTCC
45208	LOR	chr1:153261639-153261756	117	5	CGGCGGCAGCTCCAGCGGCGGAGG
45366	NPR1	chr1:153679141-153679189	48	8	CCTGCT
45410	SLC27A3	chr1:153775501-153775563	62	4	GCTGCCCCTGCTGCT
45479	CRTC2	chr1:153951444-153951474	30	2	GAAGAGGAGGAGGAG
45480	CRTC2	chr1:153951574-153951656	82	3	GAAGCCTGGAGGCTGAGGACTGCTCAGG
45838	PBXIP1	chr1:154946553-154946601	48	3	TGCTCCCTGAGGGCCT
45929	TRIM46	chr1:155181950-155181992	42	4	CTGCTGACCGG
45956	FAM189B	chr1:155250409-155250440	31	2	CGGGGCTGCGGCTGGG
46226	KHDC4	chr1:155917585-155917616	31	5	GGGGCT
46290	MEX3A	chr1:156081745-156081798	53	3	GGCTGCGGCGGGGGGGCC
46352	PAQR6	chr1:156243970-156244013	43	3	CCCTCTCTCCTCTG
46446	MEF2D	chr1:156468837-156468933	96	4	GGCTGCTGTGGCTGCTGTGGCTGT
46516	BCAN	chr1:156651485-156651521	36	3	GCCTCCAACCCA
46543	HDGF	chr1:156743698-156743728	30	2	CCTCTTCCTCTTCAT
47776	ARHGAP30	chr1:161049054-161049109	55	2	TCCCAGCATGCCTGCTCTTCCACACCCTG
47777	ARHGAP30	chr1:161051319-161051372	53	9	GGGCCA
48229	NOS1AP	chr1:162357076-162357112	36	3	GCAGCTCCTCCA
48395	DDR2	chr1:162767283-162767325	42	2	TGGCCATCATCGTCATCATCC
48959	PBX1	chr1:164792605-164792632	27	3	CGGCGGCAG
49602	DUSP27	chr1:167126357-167126394	37	3	GGAGGAGGAGAAG
50353	F5	chr1:169542304-169542406	102	2	CTAGGAAGGTCCTCCCAGGGCCTCATTCCGGAAGGAGAACCAGTGTCTTGG
50896	PRRC2C	chr1:171532700-171532821	121	7	GAGAAACAGCAGGAAAAG
50905	PRRC2C	chr1:171540656-171540692	36	2	CCACCACCAACTCAGCCA
50913	PRRC2C	chr1:171557830-171557916	86	3	TGCCCCTACCCCAGCCTCAGCCCCAAACCC
50934	MYOC	chr1:171636092-171636140	48	3	TGACGGTGTAGCTGC
51641	RC3H1	chr1:173982804-173982876	72	3	CCAATCTTTGCACCACAAAGCAGAA
51998	CACYBP	chr1:175004700-175004748	48	2	CAAGATTGAAACAGAAATCACAGAA
53363	AXDND1	chr1:179534854-179534927	73	8	AAAGAAGAA
53956	CACNA1E	chr1:181732588-181732612	24	2	GGGCCTGGCCCT
54223	RNASEL	chr1:182576344-182576390	46	2	TTTTTTCATAAAACTTATTCAT
54319	DHX9	chr1:182887178-182887223	45	3	GCGGAGGCTATGGTA
54411	LAMC2	chr1:183236546-183236590	44	2	GTCTCCGCCTCAGGGAGTCAGT
54943	TRMT1L	chr1:185156555-185156645	90	5	GGAGCCGAGGCCGGAGCC
55278	PRG4	chr1:186308577-186308619	42	2	TAACAGCTACAACAACACAAG
55298	TPR	chr1:186362318-186362363	45	2	ATGCTTTTGAAGACATTCATTTG
57581	GLRX2	chr1:193105271-193105307	36	4	CCGCAGCTC
60083	ZNF281	chr1:200409611-200409692	81	4	CCGCCGCCGCAGCCACTACCA
60326	CACNA1S	chr1:201069529-201069553	24	2	GAGCAGGATGAA
60412	LAD1	chr1:201386672-201386745	73	4	TTCTTCTCTGACACTGCT
61596	NFASC	chr1:204997287-204997363	76	4	CACCTACCACCATCGCCAC
61621	CNTN2	chr1:205061382-205061418	36	2	AGGGCCGAAACACCGTGC
61684	TMCC2	chr1:205241801-205241846	45	3	CAGCAGCAGCGGGAG
61958	AVPR1B	chr1:206110271-206110306	35	3	CTGAGGGTGAGG
62131	MAPKAPK2	chr1:206685284-206685356	72	3	CCGCCGCCGCAGCCCCCGCCGCAG
62212	FCAMR	chr1:206960567-206960664	97	3	TCCACACATCTGCAGCTGGAGTTCCCAAGA
62225	C1orf116	chr1:207023056-207023088	32	2	GGAGCTGGATGGTGTGT
62972	IRF6	chr1:209792376-209792406	30	2	CTGCAATTGCCCACA
63083	SERTAD4	chr1:210241904-210241976	72	6	CCTCCTCTTCTT
63780	FAM71A	chr1:212625712-212625760	48	4	GCAGCAGCAGGG
65911	SLC30A10	chr1:219928300-219928342	42	2	GTCGGAGAGCAGCGCGAAGGA
66198	HLX	chr1:220880229-220880274	45	3	GCAGCAACAGCCGCA
67102	CAPN2	chr1:223755517-223755561	44	3	GGACGAGGAGGATGA
67482	DNAH14	chr1:225082567-225082609	42	2	TGGTAACACAGCTTAAACAAG
67614	ENAH	chr1:225519338-225519410	72	8	CGTTCCTGC
67617	ENAH	chr1:225519449-225519541	92	6	TCCCTCTCCAGCCTT
67722	TMEM63A	chr1:225848951-225848992	41	2	GCAGCACCAGGAAGGTGAACA
67855	ACBD3	chr1:226186454-226186512	58	4	CCGCCGCGCCTCC
68674	IBA57	chr1:228166063-228166106	43	2	CCTGCGGCGCGCGCGGGCCACG
68717	OBSCN	chr1:228271931-228271994	63	3	AGGCGGTGTTTGCCAAGGAGC
68772	OBSCN	chr1:228360137-228360191	54	3	GGGCACCATGGAGGAGGA
68782	OBSCN	chr1:228372137-228372197	60	4	CCTCCCAGGTGGGCT
69232	CCSAP	chr1:229342114-229342174	60	4	CCTCCGCGTCCTCGG
69299	ABCB10	chr1:229558381-229558438	57	3	CCCAGGACGCCCCGCGAGG
69300	ABCB10	chr1:229558457-229558527	70	3	GCGCGGCCCCAACGCCCCAGAGCA
69798	FAM89A	chr1:231039978-231040012	34	2	CGCCGCCGCCCGGGCCC
71227	ARID4B	chr1:235213937-235214009	72	8	TCATCCTCT
71238	ARID4B	chr1:235229250-235229326	76	3	TCCTCCTCCTCTTCTTCATCAGCT
71358	B3GALNT2	chr1:235450237-235450273	36	2	CACAGTTCCGTCAGTTCC
73649	FH	chr1:241506101-241506143	42	2	ATTCTTGGCATGGCAGATTTT
74746	HNRNPU	chr1:244855427-244855475	48	3	GTTGTAGTTCCCTCT
74750	HNRNPU	chr1:244864025-244864061	36	6	CTTCCT
74897	KIF26B	chr1:245156413-245156476	63	3	CTCGGGCACCCCGTCTCCCGAG
80241	TAF3	chr10:7964454-7964489	35	4	CCAAGAGCC
80242	TAF3	chr10:7965345-7965447	102	5	AGAGAGAGAAAGATAAAGATA
80246	TAF3	chr10:7965599-7965737	138	5	AAAGAGAAAGAGAAGAAAAAGAAGGAA
81685	UPF2	chr10:12035103-12035223	120	5	CTCTTCTTGTTTCTTTCTTTCTTC
85135	SKIDA1	chr10:21516534-21516589	55	3	CCCTCCTCCTCCTCCTCT
85660	PTF1A	chr10:23192955-23193023	68	4	GCGGAGCGGCGCCGGCG
85661	PTF1A	chr10:23193207-23193261	54	3	GCGGCGGGGGCCCGGGCG
86880	APBB1IP	chr10:26567197-26567261	64	3	GCCGCCCCCGGACTTCATGCA
86881	APBB1IP	chr10:26567281-26567347	66	11	GCCCCC
87065	ANKRD26	chr10:27048877-27048927	50	4	CATCATCATCAG
87185	PTCHD3	chr10:27398402-27398445	43	2	AAAATCAGGAAAATTGCTCAA
87190	PTCHD3	chr10:27413965-27414056	91	3	GGGGTGCATCGTCCAGCATCCAGCGGCAGGC
88781	ZEB1	chr10:31527079-31527151	72	5	GAAGAGGAAGAGGTA
89028	EPC1	chr10:32273197-32273267	70	3	TGCTGTTGCTGAATGAGTGCAAGC
90152	FZD8	chr10:35640757-35640897	140	4	CGCCGCCGCCAGCGGGCCGCGCCGCCCCGCCACCGC
94565	ASAH2	chr10:50245337-50245445	108	3	GTGGCTGTGGAGCTTTGGGTGGCTGTGGAACCCTGG
94974	CSTF2T	chr10:51698891-51698921	30	5	CCAGGG
95554	PCDH15	chr10:53808950-53809013	63	3	TTCTTCTTCTTCTGAGTGTTC
95559	PCDH15	chr10:53822418-53822499	81	3	CAGGAGGAGGAGAAAGAGGAGCAGGAG
97610	CCDC6	chr10:59906294-59906330	36	3	CCACCGCCGCCG
98155	ARID5B	chr10:62092579-62092615	36	2	AGGCCTCTGAGAAGGAGA
99925	SIRT1	chr10:67884948-67885030	82	3	GGCGGCAGGCGGAGAGCAAGAGGCCCA
100374	DDX21	chr10:68982612-68982732	120	4	CGGGAAGGAAATAGAGGCTTCAGGGGACAG
100973	ADAMTS14	chr10:70760479-70760512	33	3	CCCAACCCTGG
101216	CDH23	chr10:71617414-71617448	34	2	CCCATCCAGACCCACCA
101402	SPOCK2	chr10:72062786-72062858	72	3	CCTCGGCCTGCCTCGCCCGCCTCCT
101630	MCU	chr10:72692198-72692246	48	3	GGGGCGCCGGCGGCTG
101798	MRPS16	chr10:73250855-73250900	45	3	TGTATCTGTAGCCTC
101943	SYNPO2L	chr10:73650965-73650995	30	2	CTTGGCTGAGGGGCT
102355	KAT6B	chr10:75028875-75028954	79	13	GAGGAA
103657	ZMIZ1	chr10:79292237-79292304	67	4	GCGGCAGCCGCAGCAGCA
103968	ANXA11	chr10:80169040-80169137	97	4	GCTGCCCAGGGTAGGGCACTGGAG
106007	LDB3	chr10:86716378-86716498	120	5	CCTACACCCCCTCCCCTGCCCCTG
106982	KIF20B	chr10:89726458-89726518	60	3	GAATTAACCAAAACCAAAGAA
107701	CPEB3	chr10:92240271-92240316	45	3	TGGGGCTGCTGCTGC
108507	TBC1D12	chr10:94402760-94402817	57	3	GGAGGAGGCTGACGAGGA
109361	FRAT1	chr10:97319643-97319734	91	4	TGCGGGCCCCCGGGGCCCCTCGC
110511	LZTS2	chr10:101003658-101003696	38	3	CCTCTTCCTCCT
110514	PDZD7	chr10:101010537-101010579	42	7	GCTGCG
110941	NOLC1	chr10:102159224-102159270	46	5	AGCAGCAGT
110943	NOLC1	chr10:102160619-102160661	42	2	AGCAGCTCCAGTGAGGAAGAG
111070	SUFU	chr10:102504177-102504249	72	3	GCCCCCGGCCCCACCGCCCCCCCG
111465	PDCD11	chr10:103440508-103440538	30	2	AGAAGCAACAGCCCC
111638	COL17A1	chr10:104057112-104057157	45	3	CCACCACCACTGCCA
111665	CFAP43	chr10:104166630-104166660	30	2	TCTTCATCATCCTCT
113606	RBM20	chr10:110644581-110644638	57	3	CAGCCGCCGCCCCCGCCC
114592	ADRB1	chr10:114044326-114044374	48	2	TGGCGCGCAACGTGCTGCTCATCG
114596	ADRB1	chr10:114044953-114045028	75	3	CGCCCGCGCCGCCGCCCCGACCACCG
115506	VAX1	chr10:117134315-117134363	48	3	GCGGCGGCGGAGCCT
116097	NANOS1	chr10:119030083-119030107	24	2	GGCGCTGGGGCC
116099	EIF3A	chr10:119038331-119038367	36	2	TCTCTGTCCCATTCACGT
117230	HTRA1	chr10:122461769-122461812	43	2	CCGCCGCGAGCCGGAGCACTGC
117274	DMBT1	chr10:122640163-122640228	65	3	GACACCATCCACATTGCTAAT
119035	MKI67	chr10:128108220-128108266	46	3	CTGCCAGGTAAAGTTC
120862	STK32C	chr10:132307738-132307790	52	3	GGGCGCGCGAGCCCGGG
121375	CFAP46	chr10:132808673-132808713	40	2	GAGCCGGGAGCTGGGGATGG
121413	CFAP46	chr10:132857604-132857730	126	2	ATAAGCCCTGGACGCTGTGAAGCCTCCCTTCTTCCTCAGCCACGGCACCCTGGGCCAGGCCAT
121429	CFAP46	chr10:132877890-132878006	116	7	CTCCTTCTCTTTCTCCT
121768	KNDC1	chr10:133198958-133198990	32	3	GGCCCACCAC
121803	UTF1	chr10:133230300-133230404	104	4	GCCCCGCAGGCCGCCCCCGCCCGCCA
121804	UTF1	chr10:133230779-133230824	45	2	GCCCCCAACGCGCACGCCGCCCG
122264	RIC8A	chr11:214323-214347	24	2	CTCGGACCCTGA
122372	B4GALNT4	chr11:377044-377080	36	3	GGGGAGGACGAA
122520	RNH1	chr11:502130-502160	30	2	CTGGATGTCCAGGCT
122567	PHRF1	chr11:607611-607652	41	2	GGCACACGGGCAGCCAGAGCGA
122593	DRD4	chr11:637362-637398	36	3	GCGGGGGCATCT
122635	DEAF1	chr11:694874-694926	52	3	CCGCGTCCGCCTCCGAGT
122637	DEAF1	chr11:694957-695011	54	3	CCGCGGCCGCCGCCGCCA
122705	PNPLA2	chr11:824733-824803	70	3	CGCACCCGCCGACCCAGCATCC
122877	MUC2	chr11:1092963-1093044	81	3	ACCACCACCACCACCATCACCACTCACC
122890	MUC2	chr11:1101336-1101399	63	3	CCCACGCCCTCCAAGCCGACG
122995	MUC5AC	chr11:1192409-1192484	75	5	TGGCATCCACCTCTG
122997	MUC5AC	chr11:1195149-1195239	90	3	ACCACGGTCGGGCCCACCACAGTTGGGTCT
123026	MUC5B	chr11:1243693-1243767	74	3	CACCCAGGACCACAGCCACGGCCA
123037	MUC5B	chr11:1250740-1250786	46	3	CACAACCACCACACC
123299	DUSP8	chr11:1556988-1557023	35	3	GCGCGGGGGAGC
123322	KRTAP5-1	chr11:1584816-1584884	68	4	GGCACACAGCAGCACACA
123324	KRTAP5-1	chr11:1585080-1585191	111	6	GGCACACAGCAGCACACG
123334	KRTAP5-2	chr11:1597756-1597861	105	7	GGACTGGCAGCAGCA
123337	KRTAP5-2	chr11:1597951-1597999	48	3	GGAGCCACAGCCCCCCTT
123339	KRTAP5-2	chr11:1598116-1598239	123	3	CAGCCCCCACAGCCAGAGCCACAGCCCCCGGAGCAGCCA
123353	KRTAP5-3	chr11:1608119-1608233	114	4	GGAGCCACAGCCCCCCTTGGAGCCCCCACA
123381	KRTAP5-5	chr11:1630022-1630075	53	3	GCTGCTGTGTGCCCATCT
123437	KRTAP5-6	chr11:1697554-1697629	75	5	CTGCTGCCAGCCCAG
123997	TRPM5	chr11:2407799-2407846	47	3	TGACCAGCAGGAAGA
124234	PHLDA2	chr11:2928957-2929011	54	3	CTCGGCGGGTGCGGCGGC
125336	SMPD1	chr11:6390701-6390750	49	8	CTGGCG
125379	DNHD1	chr11:6565788-6565895	107	4	AGAAAAAATGAGCAGGAGAAAGAGGAA
125498	RBMXL2	chr11:7089757-7089793	36	2	GGCTACTCGACCAGAGAC
125621	PPFIBP2	chr11:7610377-7610420	43	2	GGAGAAGAAGCAGAGAAAAGCA
125878	TRIM66	chr11:8624888-8625020	132	4	AGGCTGGGCACAGCCTGAGGGTGAGTCACTTACC
125882	TRIM66	chr11:8640514-8640578	64	3	GTGGGGGAGGGGGAAGGGGAG
126215	WEE1	chr11:9574104-9574193	89	2	GCCCGACGCGCCGCCGCTCGCCCGCGCCGAGCCCCACGGCAGCCCCG
127458	PSMA1	chr11:14505205-14505247	42	2	GGTTCATCAGCAGGTTCAGCA
127486	PDE3B	chr11:14644783-14644826	43	2	CCTCAGGCCGCTGCCCTCCGC
131476	CCDC34	chr11:27362902-27362956	54	3	TCATCCACGTCTTCCTCA
132884	WT1	chr11:32434942-32434986	44	3	GGCGGCGGCGGGGGT
133298	C11orf91	chr11:33700444-33700484	40	3	GGCCAGGGCGGAG
133299	C11orf91	chr11:33700512-33700559	47	3	GGGGCGGGGAGCGCC
133312	FBXO3	chr11:33742026-33742056	30	2	TCCTCCTCTTCCTCC
133828	TRIM44	chr11:35663451-35663547	96	4	GAGGAAGAGAGTGAGGATGAGAGC
136560	ALX4	chr11:44309701-44309791	90	2	TGCGGCTGCGCCGGCGGCTGGGGCTGCGGCGGCGACGGCTGCGGC
137043	CRY2	chr11:45847493-45847547	54	3	GGCGGCAGCTGTGGCCAC
137055	MAPK8IP1	chr11:45900248-45900284	36	3	CGAGGACGACGA
137517	NR1H3	chr11:47259812-47259879	67	3	AGCCAGGCCCACAGGAGGCAAGC
137719	FNBP4	chr11:47724595-47724655	60	5	GGAGGTGGTGGT
137720	FNBP4	chr11:47746194-47746277	83	4	TACTATTGTACTTGCTTCTTC
139170	OR5L1	chr11:55812094-55812159	65	3	ACCATCCTGATAATCCTCACC
139663	TNKS1BP1	chr11:57320429-57320460	31	2	CTCCTCTTTCCCAGC
139752	SERPING1	chr11:57600081-57600153	72	3	AACCCACCACCCAACCCACCACAC
139788	MED19	chr11:57704302-57704340	38	3	CTTCTTTTTCTT
139830	CTNND1	chr11:57796907-57796945	38	2	TATGATGACCTGGATTATGG
140634	MS4A14	chr11:60416096-60416211	115	8	ATCCCAAGACATGCC
140807	PTGDR2	chr11:60852826-60852862	36	2	GGCCAGGCTGGTGAAGAA
140811	ZP1	chr11:60869710-60869774	64	3	CCTCCCAAGCCTCTGGCCATA
140819	TMEM132A	chr11:60936135-60936189	54	3	CCCCTGCTCTCCAATCCAG
140820	TMEM132A	chr11:60936278-60936341	63	3	GAGGAGGAAGCCAGGGAGGAG
141455	AHNAK	chr11:62529312-62529376	64	3	TCCACATCTGGGCCCATCAATG
141456	AHNAK	chr11:62529549-62529591	42	2	TTCACATCAATCTCAGGACCC
141460	AHNAK	chr11:62530318-62530360	42	2	TAATGTCAACATCGGGCACTT
141461	AHNAK	chr11:62532186-62532249	63	3	TCTGGGCCATCAACATCCACA
141463	AHNAK	chr11:62532579-62532621	42	2	CTGACATCAACTTCAGGGACT
141554	STX5	chr11:62807485-62807521	36	2	ACAAAGAGGATGAAGAAG
141817	C11orf95	chr11:63763736-63763785	49	4	GCGGAGGCGGGG
141955	FLRT1	chr11:64116284-64116332	48	4	CCACCGCCACTG
142018	PLCB3	chr11:64260169-64260205	36	4	GAGGAAGAG
142071	CCDC88B	chr11:64344140-64344204	64	3	TCCCCAGGCATCAGACTCAGTG
142075	CCDC88B	chr11:64353157-64353219	62	3	CAGCTGGAGAGTCCAGAGCCAG
142202	NRXN2	chr11:64622796-64622847	51	3	GTGGTGGTAGTCGCCATG
142207	NRXN2	chr11:64642669-64642705	36	4	CAGCAGCAA
142208	NRXN2	chr11:64642709-64642769	60	4	GGTGGAGGCGGCGGC
142273	SF1	chr11:64765977-64766025	48	2	AGGCGGCAGAGGCGGAGGGACCCC
142297	CDC42BPG	chr11:64836203-64836295	92	3	CCTGCAGCCCTGCAGCAGCTCCTCCTCCTGAC
142341	BATF2	chr11:64989624-64989691	67	3	GCCAGGGCCCAGCAGCCCAGCA
142366	SYVN1	chr11:65130055-65130091	36	2	GGGGCAGAGCCAGACCCT
142574	LTBP3	chr11:65557778-65557851	73	4	CGCTCGCCGGCCGCGCCC
142586	MAP3K11	chr11:65607426-65607497	71	4	GCAGCTGCTCGCGCCGCC
142589	PCNX3	chr11:65636777-65636812	35	6	CCTCAG
142595	RELA	chr11:65654840-65654913	73	4	GGCTGGAGCCAGGGGCAGG
142651	AP5B1	chr11:65779962-65780004	42	2	CCCCAGCAAGCCCCCCAGCAA
142749	CATSPER1	chr11:66025673-66025800	127	4	TGGTGGACTTGGTGATGATGGGACCAGCCACGG
142760	PACS1	chr11:66070576-66070624	48	4	GCAGCAGCCGCC
142930	NPAS4	chr11:66424396-66424459	63	4	TCCCAGCACAGCCACCT
143019	CCDC87	chr11:66590991-66591023	32	2	GTGGGGTGTCTTCCCAG
143037	RBM14-RBM4	chr11:66643876-66643921	45	3	CAGCAGCTGCTGCAA
143047	SPTBN2	chr11:66694226-66694268	42	2	GGCCCTCGAACTTCTCCTCCAC
143269	SSH3	chr11:67311765-67311802	37	6	CAGGGG
145229	KRTAP5-9	chr11:71548831-71548924	93	3	CAAGCGAGGCTGTGGCTCCTGTGGCGGCTC
145232	KRTAP5-9	chr11:71548942-71549059	117	8	CTGCTGCCAGTGCAG
145276	KRTAP5-11	chr11:71582689-71582757	68	4	GGCACACAGCAGCAAACA
145470	ANAPC15	chr11:72110151-72110217	66	7	ATCCTCATC
145631	PDE2A	chr11:72578932-72578971	39	4	GGTCAGAGGA
146429	TPBGL	chr11:75242129-75242173	44	3	CCCGCGCCCGCCGCG
146984	B3GNT6	chr11:77039654-77039690	36	2	AGGTCCCCGCAGGAGGAG
147375	USP35	chr11:78209987-78210052	65	3	AGGTGGAAGAAGAAGACAGAAA
148810	PCF11	chr11:83169486-83169587	101	3	AGATTTGATGGACCACCTGGTCAGCCAGGCCCT
149167	DLG2	chr11:84316930-84316979	49	2	GGTCCTGTTTGAAGCTGGACCCCCC
152036	TAF1D	chr11:93738278-93738320	42	2	CTCTTTTTCCTGTTCTTAAAT
152341	KDM4E	chr11:95026868-95026934	66	11	TGGTCG
152349	SRSF8	chr11:95067564-95067627	63	3	GCTACGGACGGCGGAGCCGCA
152696	CCDC82	chr11:96384589-96384637	48	3	TTCTTCACTATCAAA
156771	RDX	chr11:110247743-110247788	45	2	ACGTTCCATTAGCTCTTCCTTTTC
157159	LAYN	chr11:111540867-111540927	60	5	GGCCGTGCTGCT
157255	CRYAB	chr11:111911551-111911603	52	3	GGGTGCCCGAAGGAAGAA
157642	TTC12	chr11:113339298-113339334	36	2	AAGCAGACCTTCAAGAAA
158772	DSCAML1	chr11:117428526-117428562	36	4	GGGGGCTGG
158925	TMPRSS13	chr11:117918533-117918638	105	7	TGACCTGGCGGATGA
159036	CD3E	chr11:118312699-118312753	54	2	ATGATAAAAACATAGGCAGTGATGAGG
159163	PHLDB1	chr11:118632168-118632234	66	2	GAGCGGGCACTGCTGCAGAAAGAGAAGAAGGCA
159168	TREH	chr11:118658297-118658333	36	3	GCAGGAGGCTGA
159169	TREH	chr11:118660680-118660714	34	2	CCCAGCCTAGAGCTCAGC
159263	BCL9L	chr11:118901388-118901436	48	8	GTTCAT
159264	BCL9L	chr11:118903294-118903318	24	4	CGCCCC
159412	C1QTNF5	chr11:119340227-119340254	27	3	GCCGTCGCG
159631	OAF	chr11:120211311-120211371	60	5	CTGCTGCTGCCG
160794	ZNF202	chr11:123729628-123729669	41	2	GGTGTGGACGCTCCTCTGCCT
161107	MSANTD2	chr11:124800180-124800230	50	2	CCCGAGACCCCCGCACTGCCGCGGCC
161162	HEPACAM	chr11:124921280-124921323	43	4	GCTGGGGAGCGC
161305	PKNOX2	chr11:125431260-125431332	72	3	GGATGAGACAGAAGAAGAGGAGGA
161384	ACRV1	chr11:125678012-125678117	105	7	TGCTCACCTGCAGCA
162618	APLP2	chr11:130121740-130121794	54	9	GAAGAG
164408	B4GALNT3	chr12:553733-553769	36	3	GAGGGGGAGGAA
165125	CACNA1C	chr12:2608586-2608630	44	3	CTTCTTCATCATCGA
165147	CACNA1C	chr12:2681983-2682017	34	2	GCTCAGCAGGGACTCAG
165857	KCNA5	chr12:5044326-5044392	66	2	CGGACCCGGGAGTGCGGCCCTTGCCTCCGCTGC
166270	TNFRSF1A	chr12:6329974-6330027	53	3	GGGACTGAAGCCTGGAGT
166384	ACRBP	chr12:6644440-6644512	72	3	TCCTGCTTGTGCTCTAGTGCTTGC
166394	ZNF384	chr12:6667961-6668035	74	3	GCCTGAGCCTGGGCCTGGGCTTGA
166437	LAG3	chr12:6778300-6778374	74	4	GAGCAAGAACCGGAGCCG
166530	ATN1	chr12:6937962-6938052	90	4	GCGCGAGGAAAAGCAGCGCGA
167989	PRH1	chr12:10882452-10882581	129	4	GGTGGACCTTGTGGCTTTCCCTGAGGAGGT
168000	PRH2	chr12:10930851-10930951	100	4	AGGAAGGCCATCCCCGTCCTCCTCA
168462	DUSP16	chr12:12477732-12477759	27	3	GCACGCTGG
169119	ATF7IP	chr12:14424663-14424753	90	6	GCCTCTGATGATCTG
169229	WBP11	chr12:14789013-14789073	60	5	CCTGGAGGTGGG
169265	ERP27	chr12:14938427-14938451	24	2	CAACTTCTGCAG
169472	EPS8	chr12:15669453-15669492	39	2	TGCAAGAACTGAATCACAGC
170619	AEBP2	chr12:19439808-19439868	60	4	GAGGAGGAGGAGGAA
170622	AEBP2	chr12:19439981-19440058	77	5	GGAGGAGGAAGACGA
171628	ETNK1	chr12:22625378-22625420	42	2	TCGTGGTCGCAGTCGCCGCCG
172316	LOC645177	chr12:25004428-25004494	66	3	AGCAGATTTCAAATACCAATCC
172655	BHLHE41	chr12:26122282-26122341	59	5	CGCGGCGGCGGC
176810	YAF2	chr12:42161631-42161693	62	4	TTCTTTTTCTACTTT
177885	ARID2	chr12:45852244-45852276	32	2	AAAACATTCCAAATCAT
178456	COL2A1	chr12:47978031-47978067	36	2	AGGACCCACCAGGCCAGG
178457	COL2A1	chr12:47995715-47995743	28	3	CACCAGGTT
178460	COL2A1	chr12:47997625-47997679	54	3	CCAGGGGGGCCAGGATCT
178868	KMT2D	chr12:49033486-49033549	63	3	TGCTGCTGCAGCTGCATACAGT
178871	KMT2D	chr12:49033867-49033929	62	3	TGCTGCTGCTGTTGTTGCTGC
178874	KMT2D	chr12:49037562-49037610	48	3	TGCTCCTTCTTCTGCA
179107	KCNH3	chr12:49544203-49544230	27	3	TGCGCCTGC
179130	PRPF40B	chr12:49633904-49633951	47	3	GCCACAGCCACCTCA
179161	NCKAP5L	chr12:49795539-49795572	33	2	TTGGTGAGACAGGCTCC
179162	NCKAP5L	chr12:49796990-49797028	38	2	TGGGCCAGAGCAGGTCCCC
179250	ASIC1	chr12:50073726-50073757	31	2	AAGGAGGCCAGTGAGG
179827	SCN8A	chr12:51721744-51721789	45	5	AGCGGCTAC
179843	FIGNL2	chr12:51820829-51820858	29	2	CGCCGTCAGCCCCCG
179865	ANKRD33	chr12:51890756-51890780	24	4	GGCCCA
179908	NR4A1	chr12:52054554-52054627	73	3	CAGCCACCTCCACAGCCTCCTCCT
179915	ATG101	chr12:52073657-52073700	43	2	TGTCGCTCGGAGGGGCGGCAGG
180020	KRT86	chr12:52303219-52303262	43	3	GCGGGAGGCCGACA
180033	KRT85	chr12:52365014-52365057	43	3	GCCTCCCGCACTCG
180080	KRT5	chr12:52515134-52515195	61	5	ACCTCCGCCAAG
180085	KRT5	chr12:52519932-52520051	119	4	CCAGCTCCACCACCGAAACCAAAGCCACCA
180120	KRT2	chr12:52645289-52645352	63	3	GCCTCCAGAGCCATAACTGTCG
180123	KRT2	chr12:52651772-52651868	96	6	CCAAAGCCGCCTCCA
180136	KRT1	chr12:52675295-52675356	61	4	GCCGCCAGAGCTCCC
180141	KRT1	chr12:52680161-52680197	36	2	CCAAAGCCACCACCACCA
180151	KRT77	chr12:52703081-52703156	75	5	CCCAAAACCACCACC
180170	KRT3	chr12:52790057-52790084	27	3	CTGGGAGGA
180173	KRT3	chr12:52795707-52795779	72	6	GCCACCTCCAAA
180184	KRT78	chr12:52848814-52848864	50	3	CCTGCTGCTGAAGCCGCC
180367	MFSD5	chr12:53254071-53254131	60	3	CTCTGCTGGCAGTGGTGAGGA
180462	PRR13	chr12:53443732-53443768	36	4	CACAAGCAC
180934	MUCL1	chr12:54856786-54856878	92	6	TGAAACCACTGCTGC
181342	ZC3H10	chr12:56121704-56121746	42	2	CTGTATCCATGGCTCCTGTGG
181400	IL23A	chr12:56339098-56339135	37	2	GGGCAGCAGCCCTGCCTGG
181428	TIMELESS	chr12:56423640-56423691	51	4	CTCCTCCTCTTC
181727	MYO1A	chr12:57037590-57037631	41	2	CAGCTCCCCCGAGGACATGCT
181905	MBD6	chr12:57526952-57526995	43	2	CTTCCTCCACCACCCTCAGCAC
181924	KIF5A	chr12:57581035-57581083	48	2	AGGCCAAGGAGGGCGCAATGAAGG
181932	ARHGEF25	chr12:57612997-57613033	36	3	CTCTGGCCCCAG
181973	OS9	chr12:57718260-57718296	36	6	GAGGAT
181974	AGAP2	chr12:57726615-57726669	54	3	GCTGGGCGTGGTGGCCGC
183832	SRGAP1	chr12:64042812-64042841	29	2	ATCAGTGCAGAGAGC
184579	HELB	chr12:66310251-66310305	54	2	TGAAGTTCAACTGGATCAGGATCAGGT
185063	MDM1	chr12:68326546-68326615	69	3	AGAAACACAACAATGGAAAATTAC
186096	ZFC3H1	chr12:71636967-71637012	45	5	AGGTGGTAG
186126	RAB21	chr12:71755132-71755176	44	3	GGCGGCGGCGGGGC
187457	PHLDA1	chr12:76030575-76030683	108	18	GTGCGG
187462	PHLDA1	chr12:76030703-76030835	132	22	GCTGGG
187465	PHLDA1	chr12:76031129-76031193	64	3	GCTGCTGTTGCTGCTGCTGCT
188686	PPP1R12A	chr12:79795723-79795758	35	2	TCTTCTCCTTCTTTCTCC
189550	CCDC59	chr12:82356992-82357058	66	2	AGGCTGGTCAAAGCTACACTGATCTTCAAACAA
190436	LRRIQ1	chr12:85055838-85055921	83	5	AGAGAAAAGGAAAAGGA
192240	CCER1	chr12:90953711-90953816	105	7	CTCCTCCTCTTCCAG
193680	METAP2	chr12:95483246-95483281	35	3	AAAGAAGAAGAA
194669	IKBIP	chr12:98614201-98614234	33	2	CTGTTGTTCAGTATATC
195929	ASCL1	chr12:102958341-102958400	59	4	GCCGCGGCCGCAGCC
196209	HSP90B1	chr12:103947338-103947385	47	4	GAAGACACAGCA
196571	C12orf45	chr12:104994523-104994571	48	4	GACAGTTCAGAA
196979	CKAP4	chr12:106247564-106247619	55	6	GGAGGAGGC
196981	CKAP4	chr12:106247672-106247753	81	7	CTGCGGGTGCTG
197308	BTBD11	chr12:107319737-107319790	53	3	CAGGCCCGAGCTCCGGCC
197781	SELPLG	chr12:108623899-108623945	46	3	CTGGTTGAGTGGTCTG
197970	ALKBH2	chr12:109092702-109092733	31	2	CAGCTGGCTCTTGCTC
198893	SH2B3	chr12:111448012-111448060	48	2	TCCCTTCCTCACTGGGATTCAGAG
198953	ATXN2	chr12:111599387-111599421	34	2	CCGCCGCCCCGCCCGCT
199458	RPH3A	chr12:112876774-112876810	36	2	CTGCAGCAGCCCCCCAGC
199550	DTX1	chr12:113077654-113077700	46	4	CGCCTGCGCCGC
199551	DTX1	chr12:113077945-113078031	86	4	GCGCCCGCCGCCGCCTCCCGCC
199687	PLBD2	chr12:113358637-113358691	54	9	CTGGCG
201333	FBXW8	chr12:116911127-116911207	80	4	GGCGGCCGAGAGGCGGGCTC
202228	SRRM4	chr12:119156699-119156773	74	3	CCGGAGCCGGAGCCGGAGCAGGAG
202640	RPLP0	chr12:120196875-120196905	30	2	GGCAGCAGCCACAAA
202845	UNC119B	chr12:120719977-120720014	37	2	ACAACAAGGCTGATAATGC
203176	KDM2B	chr12:121442580-121442616	36	3	AGCTCCTTGCTC
203434	WDR66	chr12:121921457-121921504	47	4	AGGAGGAAGGGG
203582	LRRC43	chr12:122183159-122183195	36	6	CGAGTC
203588	LRRC43	chr12:122192793-122192885	92	4	GAAGAGGTCGTGGAAGACGTCACC
203590	LRRC43	chr12:122200583-122200645	62	3	AAGACAGGAAAGGGAAGGAGA
203716	RSRC2	chr12:122517229-122517265	36	2	ACTCCTACTCCTAGTCCT
203901	ARL6IP4	chr12:122981639-122981700	61	5	TCCTCCTCTTCT
203904	ARL6IP4	chr12:122981738-122981795	57	3	AAGAAGAGGAAGAAGAAG
204118	RILPL1	chr12:123533213-123533294	81	4	CTCCAGGCGCAGCCCGTCCAG
204546	NCOR2	chr12:124402439-124402496	57	5	CTTCTCCTCCTC
204807	DHX37	chr12:124980683-124980754	71	4	TCCTCCTCCAGCTCCGAC
204822	BRI3BP	chr12:125025299-125025335	36	4	CCCAGCAAC
208037	SFSWAP	chr12:131778172-131778224	52	3	AGAAAAAGAAAAAGAAA
208166	EP400	chr12:131961898-131961934	36	4	GAAGAGGAG
208195	EP400	chr12:132053403-132053456	53	3	CCGCAGCCACCACCACCA
208197	EP400	chr12:132053496-132053554	58	3	CAGCCCCAAACCCAGCCA
208212	EP400	chr12:132067413-132067449	36	2	AGCAGAAGGCCATCCAGC
208250	DDX51	chr12:132144141-132144245	104	4	CGCGGGCTCCCGCTGCTGCAGCCGCT
208733	FBRSL1	chr12:132490723-132490794	71	3	CGCGCCCCCCAACGCGCCGCCCC
208852	FBRSL1	chr12:132570112-132570172	60	4	CCCCGCAGCCGCCAC
210351	LATS2	chr13:20988344-20988399	55	3	GGGGCCGGGGCGGGGGCG
210589	MICU2	chr13:21603994-21604058	64	3	TGCCAGGGCCGCGCCGGCCAC
212615	CDX2	chr13:27968631-27968681	50	4	GGTGGTGCGGGT
215779	PROSER1	chr13:39014105-39014135	30	2	CTGCGGTAGGAGTGG
216264	FOXO1	chr13:40665921-40665945	24	2	CCGCCGCCGCCA
217368	TSC22D1	chr13:44574547-44574583	36	4	GTTGTTGCT
217526	NUFIP1	chr13:44989148-44989255	107	3	ACTGGGCGTCGAAGGGGGGCTGCGCCCCGGGAAGAA
217772	SPERT	chr13:45713527-45713611	84	4	CTGCGGGAGGAGAACAAGGCC
217773	SPERT	chr13:45714137-45714179	42	2	AGGAGAACAGGACCCTGCAGG
217788	SIAH3	chr13:45783929-45784002	73	6	GTGGTGGTGGGA
217864	ZC3H13	chr13:45975670-45975742	72	4	TCCCTATCTCTCTCCCGC
217865	ZC3H13	chr13:45979890-45979926	36	2	TCTCTTTCAGGATAGCTA
219909	OLFM4	chr13:53028959-53029018	59	10	CTCCAG
225452	KLHL1	chr13:70107435-70107488	53	6	AGGAAGAGG
227025	TBC1D4	chr13:75324303-75324349	46	3	GGGGCAGAGAAGGAA
227700	SLAIN1	chr13:77698099-77698130	31	2	GCCGCCGCCGCCCCCC
227768	EDNRB	chr13:77898273-77898310	37	2	GACTGCTTTTCCTCAAAG
227982	POU4F1	chr13:78601976-78602084	108	4	CGCCGCCGCCGCCACCAGCGCCGGGGTG
228172	RBM26	chr13:79370947-79370983	36	2	CTGCTTCGAGTCCTGCTT
230979	SLITRK5	chr13:87677770-87677841	71	6	GCAGCAGCCACC
235026	ZIC5	chr13:99970574-99970632	58	5	GCGCCGGCGGCG
235035	ZIC2	chr13:99985551-99985622	71	3	GGCGGCGGCAGCGCCGGCGGCGGG
235823	TPP2	chr13:102657128-102657164	36	2	AAAGATTCAAAAAAAGAG
238256	IRS2	chr13:109785572-109785616	44	3	GCGGCGGGCGCGGCG
238399	COL4A1	chr13:110178072-110178156	84	3	CCAGGAATGCCAGGGAGCCCCCGACTGT
238476	COL4A2	chr13:110424750-110424788	38	2	TGGGCCACCAGGAGTACAA
239183	SOX1	chr13:112067742-112067790	48	4	GGGCGGCGGCGG
239449	TUBGCP3	chr13:112547500-112547620	120	8	AGACGCGCGTGGGAA
239818	MCF2L	chr13:113086142-113086181	39	2	AGGAACTGCGAGGAGGCGCTG
239829	MCF2L	chr13:113096606-113096650	44	3	CCGTCCGGCTCGGC
240003	LOC101928841	chr13:113403933-113404030	97	8	CTGATCCCGAGCC
240008	LOC101928841	chr13:113405612-113405701	89	3	CCTCTGGGTGCCGGGCGAGGGCCGCAACAT
240850	CHAMP1	chr13:114324350-114324476	126	4	CCTGTTTCTTCTCCTGAACCTCCAAAACCAGCC
241647	TEP1	chr14:20369377-20369430	53	3	TGGCATCACTATCCATGC
241910	ZNF219	chr14:21092584-21092631	47	4	GGCTGAGGCGGA
242010	CHD8	chr14:21385713-21385759	46	3	TCATCCTCATCGTCA
242455	REM2	chr14:22883292-22883328	36	2	ACACGGACATGGACACAG
242508	CDH24	chr14:23048282-23048315	33	2	GGCGCGCGGGAGGGCCG
242517	ACIN1	chr14:23059224-23059320	96	4	TCCCTTTCCCTACCCCGATCTCGG
242529	ACIN1	chr14:23080649-23080710	61	5	TCCTCTTCTTCC
242531	ACIN1	chr14:23080767-23080804	37	2	CCTCAGACAGGTTAGCTGC
242592	HOMEZ	chr14:23275618-23275690	72	6	TCCTCCTCTTCC
242617	PABPN1	chr14:23321617-23321647	30	2	CTGGAGCCTGAGGAA
242668	ZFHX2	chr14:23534008-23534056	48	3	GGCTGGACAGGCTGCAGG
242672	JPH4	chr14:23576074-23576110	36	3	GCTGCCCACCTC
242912	NFATC4	chr14:24369696-24369724	28	3	GGGGGTGCT
244125	FOXG1	chr14:28767755-28767816	61	3	CGGGCGAGGGCGGCAAGGA
245924	BAZ1A	chr14:34783158-34783222	64	3	TCTTTCAGTTTTTCTTCTTGC
245935	BAZ1A	chr14:34800307-34800375	68	4	TCTTTTTCTCTTTATCT
246523	NKX2-1	chr14:36517509-36517545	36	3	CTGCGCCTGGTG
247255	PNN	chr14:39181114-39181186	72	4	CAACCTCAGCCTCAGGCT
247258	PNN	chr14:39181479-39181530	51	3	CAGCAGTGGAAGTAGTTC
248941	FSCB	chr14:44505160-44505208	48	3	CTTCAGCAGAAGCCT
248942	FSCB	chr14:44505416-44505446	30	2	TTCAGCAGAGGCCTC
249079	TOGARAM1	chr14:44963694-44963740	46	2	CTTGGAGACCAGGTACAGCAGCTT
249122	PRPF39	chr14:45107540-45107576	36	2	ATGGTCATACTGGTGATG
250573	SOS2	chr14:50159769-50159813	44	2	GTATTTTCCTCATCACAAATTT
250753	NIN	chr14:50760096-50760197	101	3	CCTCAAGCTTCACCTGCAGGTGAGTCTTCTCCT
251159	NID2	chr14:52067944-52068012	68	3	AGCGCGCACAGAGCGGGAAGCC
252094	KTN1	chr14:55612206-55612246	40	3	ATAAAAAGAAAGA
252906	DACT1	chr14:58638498-58638528	30	2	TGGAGGAGAACATCT
253077	DAAM1	chr14:59331347-59331388	41	2	CCTCCCCTCCCTCCAGGTGCC
255363	FAM71D	chr14:67204964-67205010	46	5	GTCACAGAA
255787	ZFP36L1	chr14:68789898-68789922	24	2	CGGTGGCAGCGG
257093	RBM25	chr14:73103400-73103436	36	2	GAGATCGGGACCGAGAGA
257099	RBM25	chr14:73105887-73105983	96	16	CGAGAG
257278	ACOT1	chr14:73537819-73537866	47	3	GGGTGCGGCGCGAGCC
257351	ELMSAN1	chr14:73721402-73721466	64	3	CTCCTCCACCTCCCTCCTGGG
257354	ELMSAN1	chr14:73738823-73738870	47	2	CAGGATGGCGGCTGCCCCAGGGAGC
257562	VRTN	chr14:74358587-74358634	47	3	GGGCCCTCCAGAGAGG
257694	YLPM1	chr14:74763954-74763996	42	2	GTCCTACATGCCCCCACCTCA
257701	YLPM1	chr14:74781707-74781754	47	3	TGCCACCACCTGGCA
257708	YLPM1	chr14:74809500-74809544	44	3	CCACCTCCACCTCCT
257949	FLVCR2	chr14:75579129-75579183	54	3	GCCCACCCCAGTGCCTTA
258614	ISM2	chr14:77498720-77498750	30	2	AGCGCCGCCACCAGC
259644	GTF2A1	chr14:81192533-81192605	72	12	CATCTT
262712	NRDE2	chr14:90292827-90292869	42	2	TCTTCTAGTTCATCGTCATCC
263099	CCDC88C	chr14:91313596-91313638	42	2	CAGCTCCTCCTTCTCACGCTC
263134	PPP4R3A	chr14:91458798-91458858	60	5	ATCATCCTCATC
263135	PPP4R3A	chr14:91461424-91461479	55	6	GATCCAGGA
263758	BTBD7	chr14:93242859-93242917	58	3	TTTGCTCTAGTGTCTGTTT
263852	UNC79	chr14:93622635-93622688	53	3	AGAATCCTGATACCAGAAC
263918	PRIMA1	chr14:93779203-93779252	49	2	GCGGGGGAGGGGGCCGGCACGGGCA
264137	SERPINA12	chr14:94498258-94498301	43	3	TCCTTGGCTGCCA
264410	DICER1	chr14:95096645-95096675	30	2	CTCCTCCTCCTAATC
264412	DICER1	chr14:95111342-95111375	33	2	TTCCTGGAACACTGGTC
264558	SYNE3	chr14:95417921-95417966	45	3	GGAGCAGGAACAGCA
264601	GLRX5	chr14:95535169-95535233	64	3	CGGGCGCGCGCGGCGGCGGGCT
264915	ATG2B	chr14:96362864-96362894	30	2	TCCAGGCTCAGCTGC
264989	PAPOLA	chr14:96556292-96556328	36	2	CTTCAGGAAATGCAGCAA
265953	BCL11B	chr14:99174897-99174951	54	3	CGCCCGCGTCCCCGCCGC
266068	CCNK	chr14:99502895-99502931	36	2	CAGCAACCAGCCCAACAG
266106	CCDC85C	chr14:99603707-99603749	42	2	GCAGCCCCTGGTTCACGTCCT
266338	YY1	chr14:100239402-100239456	54	3	ACGGCGGCGGGGGCGACC
266340	YY1	chr14:100239752-100239794	42	3	GGCGGCGGCAAGAAG
266607	RTL1	chr14:100884482-100884614	132	2	ATGGCTCCTCCAGGTCTTGGAGTAGATCAGTGGGCAGATCCTCCATTTCCTGAAGTGGGCCACTGG
267148	ZNF839	chr14:102319784-102319820	36	2	GAGGATGGCGGCGGCAGC
267416	AMN	chr14:102930264-102930327	63	3	TGCTGCTGGCGCCGCCGCTCC
267513	TNFAIP2	chr14:103127021-103127085	64	3	GGCGCTGGAGCGGGAGCTGCT
267771	XRCC3	chr14:103708523-103708572	49	2	TGTAAGGAGGCCGCTTCCCAGCAAG
267934	KIF26A	chr14:104176055-104176084	29	2	GGCCCCTGGAGGGGG
268179	C14orf180	chr14:104588782-104588809	27	3	GACGGGCAG
268243	INF2	chr14:104707526-104707556	30	5	CCCCAC
268357	AHNAK2	chr14:104942204-104942289	85	4	TCCACCTTGGGGCCATTAAGG
268368	AHNAK2	chr14:104945308-104945362	54	2	CACCTGGCCAGCCGGGACCTCCACGTC
268369	AHNAK2	chr14:104945669-104945753	84	4	TCCATCTTGGGGCCCTTCAGG
268396	AHNAK2	chr14:104952662-104952736	74	5	TCCACTTTGGGCATC
268399	AHNAK2	chr14:104953403-104953433	30	2	GGCATCTTGAACTTG
268534	BRF1	chr14:105211166-105211210	44	3	TCCTCCTCGTCAGCC
268707	TMEM121	chr14:105529296-105529331	35	4	GCTGGACCT
270668	NIPA1	chr15:22786666-22786719	53	6	GCAGCGGCG
270936	GOLGA6L2	chr15:23440164-23440228	64	4	CTCCTGCATCTTCTC
270937	GOLGA6L2	chr15:23440302-23440343	41	3	CATCTCCTGCTCCTG
271011	MAGEL2	chr15:23645495-23645579	84	2	TGCGCTCTTTAGAAGAGCCCCTGCGCTCCATAGAAGAGGCCC
271013	MAGEL2	chr15:23646011-23646047	36	3	GCGGGGCAGACA
271018	MAGEL2	chr15:23646470-23646533	63	3	GGCGGATGGGCGGCGGCCCCT
271019	MAGEL2	chr15:23646567-23646672	105	5	CGTGGCCTGCCAGCCTGGCGA
271020	MAGEL2	chr15:23646763-23646872	109	5	GCCATCGGCTGTGCAGGTGGG
271616	ATP10A	chr15:25679601-25679645	44	2	TGGACTCCTCAGGACACCCTCC
273756	KLF13	chr15:31327582-31327653	71	4	GAGCCGGAGCCCGAGCGG
273810	OTUD7A	chr15:31483694-31483746	52	3	CACGGCCGGCGCGCCCC
273812	OTUD7A	chr15:31484015-31484073	58	4	GCGGCGGCCGCAGCA
274252	FMN1	chr15:32968953-32969001	48	4	AGGTGGCGGTGG
274523	AVEN	chr15:34038900-34038949	49	4	TCCGCCGCCGCC
275763	FAM98B	chr15:38484534-38484588	54	3	TATGGTGGAAGAGGGGGC
276236	CCDC32	chr15:40553984-40554040	56	3	GCTGCTGGCTTGTCCCCG
276599	RTF1	chr15:41464805-41464862	57	2	AAGAAAGAAGAGGAGAAAGAAAAGAAGAAA
276617	LTK	chr15:41511175-41511229	54	2	CCGCCGCCGCCGCCCGAAGCCGCAGGCC
276656	TYRO3	chr15:41578165-41578200	35	2	AGGGCAGGCAGAGCAGCC
276776	PLA2G4E	chr15:42000168-42000217	49	3	TGGAAGCAGGCAGAGGTT
276990	STARD9	chr15:42685420-42685492	72	4	TCCAACCCCATTGTGAGC
276991	STARD9	chr15:42687451-42687478	27	2	GCCCAGTGATGGTG
277232	TP53BP1	chr15:43480936-43480978	42	2	TCTTCCAACTCTTTCTCCCTTC
277256	PPIP5K1	chr15:43534681-43534778	97	3	ATCTCCTCAGGGAACTCCTGGGACGGCAGATCA
277590	EIF3J	chr15:44551435-44551505	70	4	AAAAATAGCAGAAAAGAA
277611	PATL2	chr15:44675550-44675574	24	2	TCTGGGTCCAGA
279607	GLDN	chr15:51397486-51397540	54	2	AGGCCCACCAGGTCCACCAGGGCCCCC
279688	LYSMD2	chr15:51737536-51737583	47	2	CGAGCGCCGCGGCGGCGAGGGGGC
279744	LEO1	chr15:51965775-51965838	63	3	TCATCTGAAGGCCTGTGGCCTT
279999	ONECUT1	chr15:52789469-52789514	45	3	TGGTGGTGGTGATGG
280673	DNAAF4	chr15:55467117-55467154	37	2	ATTTTCTTTCATATCTTCT
280915	RFX7	chr15:56094864-56094896	32	5	GTGGGT
281950	BNIP2	chr15:59689378-59689430	52	3	GTGGCGGCGGCGGAGGC
283595	PDCD7	chr15:65119766-65119819	53	4	TTTTCTATTTTTC
284317	IQCH	chr15:67421520-67421558	38	2	TGGTGACTTTTCGATAGATC
286151	HCN4	chr15:73322691-73322728	37	2	GCCCCCGCTGCCACCCACA
286334	LOXL1	chr15:73927280-73927334	54	3	CCTACCCGCAGCAGCCCC
286365	PML	chr15:74035192-74035270	78	5	CGCCAGCCCACTCCT
286773	C15orf39	chr15:75207615-75207680	65	3	GCCACAGCTGAGCCTGACTCA
287673	SH2D7	chr15:78100908-78100952	44	2	AGAGTGCCTCCACTCCCTGAGA
288856	MEX3B	chr15:82043653-82043701	48	4	GAAGATGCAGAA
289121	WHAMM	chr15:82830867-82830930	63	7	CACCGCCAC
289721	WDR73	chr15:84643646-84643682	36	2	CTTGGCTCCGTGTTCCAT
289791	ALPK3	chr15:84856828-84856881	53	3	GGATGCAGGGAGAGAAGG
289908	GOLGA6L3	chr15:85245244-85245316	72	2	GAGAGGCTGCGGCAGCAGGAGACGATGCAGGAGCTG
291107	FANCI	chr15:89292760-89292784	24	2	GAGGAGGAAGAG
291187	RHCG	chr15:89472783-89472818	35	4	GGGTACTGA
291272	PLIN1	chr15:89667636-89667666	30	2	TCCTCCCCCTCCGTG
291345	MESP2	chr15:89776892-89776988	96	8	GGGCAGGGGCAA
291356	ANPEP	chr15:89806392-89806458	66	3	GGTGGTGGCCGAGGCGGGGGT
291553	SEMA4B	chr15:90201650-90201696	46	3	GCTGCTGCTGCTCCT
291815	PRC1	chr15:90974633-90974676	43	2	TTCTGCCACATACACCATAAAT
294591	MEF2A	chr15:99712531-99712593	62	3	GCAGCCCCAGCCACAACCACC
295144	PCSK6	chr15:101489551-101489597	46	5	CCCGCGCCC
295359	MPG	chr16:79467-79551	84	2	GCAGAGCAGCCACACAGCTCGTCCGACGCAGCCCAGGCACCT
295439	ARHGDIG	chr16:282307-282347	40	2	TGTCCTGAAGGACCAGGTGTT
295462	AXIN1	chr16:314560-314602	42	2	GGACAGGCTCTGCTGCATCGCT
295696	WFIKKN1	chr16:633632-633683	51	3	GCCTGCCGCCCTGCCGC
295960	SOX8	chr16:984737-984792	55	2	CCAAGACGGAGCTGAAGCAGGAGGGACG
296031	C1QTNF8	chr16:1094758-1094788	30	2	CCCCCTCCACAGGTC
296107	CACNA1H	chr16:1212077-1212145	68	4	GGCGGAGGAGAAGCGGC
296240	UNKL	chr16:1385304-1385352	48	4	CGCTGGACGCCA
296518	HS3ST6	chr16:1918123-1918207	84	4	CGGCGCGGAGGGCGCGGGCGGC
296519	HS3ST6	chr16:1918264-1918312	48	2	CCCGGCCCCGCCGCCCAGGCCGCC
296535	RPS2	chr16:1964479-1964601	122	5	TCCACGGCCGCGACCCCGGCCCCG
296556	NPW	chr16:2020237-2020288	51	3	CCGCGCGCCCCAGAGC
296653	RNPS1	chr16:2263167-2263284	117	6	GCTGGAGCTGCCGGAGCG
296836	SRRM2	chr16:2769102-2769210	108	4	CTCCTCCTCCTCTTCTTCCTCCTCCTC
296974	MMP25	chr16:3046923-3046965	42	2	GCTGCGGCTCCGGCTGCTGGC
297239	CREBBP	chr16:3727969-3728010	41	2	GTGGAGACTGGGACAGGGGCC
297242	CREBBP	chr16:3728646-3728720	74	4	TGCATGCCAGGCTGGGGC
297243	CREBBP	chr16:3729036-3729074	38	2	CGGGGCACATTCAGGCTCAC
297244	CREBBP	chr16:3729455-3729497	42	2	GAGCTGGACCTGCTGCAGGCG
297248	CREBBP	chr16:3731871-3731919	48	2	TGCTGTTCTTCTTCTTGGCATTCT
297550	CDIP1	chr16:4512989-4513053	64	4	GGGTAGGGCCCTGGG
297719	PPL	chr16:4885420-4885477	57	3	GCTGGTGGTCCTCCTGCA
297802	ALG1	chr16:5071871-5071907	36	2	CTGCTGCCGCTGCTGTCTG
300520	TNP2	chr16:11269106-11269160	54	3	GGCTCTGGCTGCAACTCT
300521	PRM3	chr16:11273395-11273440	45	3	CTCTTCTTCCTCCTC
300524	PRM3	chr16:11273525-11273573	48	4	TGGCCTGGGCTG
301563	ERCC4	chr16:13935448-13935497	49	3	GAGGAAGGAGATCGTC
302321	MYH11	chr16:15718365-15718389	24	2	GCTCCTCCTCCA
302322	MYH11	chr16:15720965-15721049	84	4	CAGCTGCGTCTCCAGCTCCTC
302329	MYH11	chr16:15737499-15737541	42	2	GAGGTCAGCGATCTGCGCCTG
303160	XYLT1	chr16:17470520-17470563	43	2	GCCCCCGTCCTCCTCCTCCTCC
304137	KNOP1	chr16:19714820-19714844	24	2	CTTCTTTTTCTT
304367	PDILT	chr16:20359490-20359534	44	2	TTTCCTCAGCATAGGCACCTCCT
305373	HS3ST2	chr16:22814846-22814890	44	5	CGCCCAGCG
305488	USP31	chr16:23148918-23148990	72	4	GCGGGCGGCGCGGGCGCG
305655	SCNN1B	chr16:23380488-23380530	42	2	TCATCGACTTTGGGGAGATCA
306142	RBBP6	chr16:24572245-24572321	76	5	AAGAAGAAAAAGAAA
306143	RBBP6	chr16:24572275-24572321	46	5	AAACATAAG
306268	TNRC6A	chr16:24777047-24777162	115	3	AGCAGCCACAGCAGCAGCCGCAGCAGCAGCAGCCACAGC
307402	IL21R	chr16:27449148-27449196	48	2	TGTGGACTCTGACTGCACCAGCCC
308055	SH2B1	chr16:28873620-28873656	36	2	GAGCTGGTCCCCGTGGTT
308097	NFATC2IP	chr16:28951062-28951098	36	2	CGGCCGAGGCGGTCGGGG
308613	HIRIP3	chr16:29994378-29994438	60	3	TCCTCCTCTTCCTCATCCACT
308783	TBC1D10B	chr16:30358085-30358193	108	2	CTTCTCCCGCTCCTTCTCCTGCTTCTCCCGCTCCTTCTCCTGCTTCTGCCGCTC
308787	TBC1D10B	chr16:30369708-30369758	50	4	CTGGTAGGGGTC
308789	TBC1D10B	chr16:30369936-30369978	42	7	GCCGGG
308925	FBRS	chr16:30664268-30664322	54	3	CCTCCTCCTCCTCATCGG
308926	FBRS	chr16:30664822-30664873	51	3	CACCAGCACAACCACCAG
308960	SRCAP	chr16:30721374-30721410	36	2	ACTGCTACCACCACAGCA
308961	SRCAP	chr16:30724788-30724862	74	3	GACCTTGGCCCTGGCCCCAGCTCA
308964	SRCAP	chr16:30737527-30737584	57	3	CTCCTGCCTGCACCCCTC
309056	SETD1A	chr16:30965694-30965730	36	2	CCGCCACCTCCCCCTCCC
309067	SETD1A	chr16:30979860-30979908	48	4	GGAAGAGGGGGA
309068	SETD1A	chr16:30979965-30980021	56	2	CCTCCGCCCCCACCCCCGCCGCCACCGC
309179	FUS	chr16:31184284-31184356	72	4	TGGACAGCAGCAAAGCTA
312897	LONP2	chr16:48261475-48261510	35	6	GAAGAT
314660	CHD9	chr16:53304435-53304465	30	2	TTCTTCCACATCATC
314661	CHD9	chr16:53304508-53304580	72	6	TCCTCATCCTCT
315002	IRX3	chr16:54285219-54285255	36	3	TCCTCCTCGTCC
316117	CX3CL1	chr16:57382488-57382535	47	3	AGGACCCCTCCACCC
316262	DRC7	chr16:57697979-57698015	36	2	GGAGGAGGAGGCCGAGCG
316386	CNGB1	chr16:57939529-57939577	48	2	CCTCCTCCTTGGCCTCCTCCCCAA
316390	CNGB1	chr16:57949360-57949414	54	3	CCTCCTCCTCTTCCTCTT
316409	ZNF319	chr16:57998199-57998257	58	4	GCTGTGGCTGCGGCG
316650	SETD6	chr16:58515963-58515998	35	2	GCCGGCTACGGCACGGTG
316659	CNOT1	chr16:58551714-58551738	24	2	CCTGGGCCTGAG
319575	BEAN1	chr16:66469784-66469844	60	4	CACCGCCACCACCAC
319615	CMTM1	chr16:66566758-66566800	42	2	CCACACGCCCACCCCCAAAGC
319618	CMTM2	chr16:66579693-66579777	84	2	AGGACCATAAGGAGCCATCGGACAAACCTCAAAAGGCGGTGC
319620	CMTM2	chr16:66588048-66588102	54	3	GGCAAGCCACCAGAACCC
319872	B3GNT9	chr16:67150359-67150394	35	2	CTCGCCCTCGCGGCCGCG
319882	NOL3	chr16:67174814-67174936	122	4	AGAGCCGGAACCGGAGCCAGAACCAGAACC
320030	RIPOR1	chr16:67542747-67542810	63	3	CCACAAGCCCCACCCATCCCA
320105	RANBP10	chr16:67729358-67729412	54	3	GAGGATGAGGAGGAGGAC
320138	CENPT	chr16:67829829-67829912	83	3	CTGGGTCCCTCAGCCTCTGTCTACCTCTG
320183	DPEP3	chr16:67980162-67980237	75	5	GCCTGGGGTAGTGAG
320200	DPEP2	chr16:67993045-67993126	81	3	GCCCGGCGTGGTGTGGGCTCTGGGGGC
320786	NFAT5	chr16:69693627-69693675	48	4	CAGCAACAGCAG
321015	EXOSC6	chr16:70251620-70251694	74	3	CCGCGCAGCTCCGGCCGGGCCCCCG
321185	MTSS1L	chr16:70664275-70664305	30	2	GTGGGCAGCCCAGCA
321473	MARVELD3	chr16:71626388-71626484	96	2	GGACCGGAACCGGGACCCGGAGAGAGACCAGAGAGAGGGAAAGAGAACC
321492	PHLPP2	chr16:71714617-71714647	30	2	GAGGAAGAGGAAGAG
321558	IST1	chr16:71922604-71922639	35	6	TGCCCA
321771	ZFHX3	chr16:72787696-72787768	72	3	CCGCCGCCGCCGCCGCCACCGCCA
321774	ZFHX3	chr16:72788090-72788186	96	4	GCTGCTGCTGCTGCACTTGCCGCT
321778	ZFHX3	chr16:72797466-72797514	48	4	TGTTGTTGCTGC
321779	ZFHX3	chr16:72798247-72798283	36	2	GGTCTCCCATTGGCCAGCA
322373	GLG1	chr16:74606842-74606902	60	4	GCTGCTGATGCTGTT
324003	MAF	chr16:79599312-79599353	41	2	GGCCGGCGGCGTGGTGGTGGT
326409	GSE1	chr16:85668312-85668357	45	3	GGAGGAAGATGAAGA
326843	FOXC2	chr16:86568523-86568598	75	4	CCCGCCGGCGCCGCAGCC
328087	ZFPM1	chr16:88533807-88533891	84	4	GCGCCCCCCGGCCCAGCCCGC
328088	ZFPM1	chr16:88534110-88534191	81	3	GCCGCGCCCCCGGGACCCCCTGCGCCC
328106	ZC3H18	chr16:88577693-88577723	30	2	CGATGATGGAGAAAT
328120	ZC3H18	chr16:88611302-88611406	104	17	AGCGCG
328170	PIEZO1	chr16:88723239-88723285	46	3	TCCTGCCTGCTCCTGC
328260	PABPN1L	chr16:88866411-88866480	69	3	CTGCATCCCCATCCTCCTCTTCCT
328650	ANKRD11	chr16:89282044-89282092	48	2	GCTCGTCCCTGTGATGCCGCAGCA
328998	ZNF276	chr16:89733328-89733381	53	3	AAGAAGCCAAGAAGTCGG
329339	DOC2B	chr17:181175-181210	35	3	GGGCTGGGACCC
329874	NXN	chr17:979418-979509	91	4	CTCCCGCCGCCGCCCCGGCCCCCG
330054	ABR	chr17:1229327-1229450	123	3	GGTCCCCGCGGGGAGACTCGGCCTCGGGGTCGGGGCGCCCGG
330459	OVCA2	chr17:2042086-2042127	41	2	GGGCTTCCGGCAGAGAGACCG
330988	OR1E2	chr17:3433410-3433464	54	2	GATGGCGGTGTAGTGCAGGAGGAAGCA
331070	TRPV1	chr17:3589942-3589966	24	2	CGTGTTGTCGGC
331133	HASPIN	chr17:3724114-3724149	35	4	CCGACGATC
331134	HASPIN	chr17:3724208-3724297	89	2	GCCCAAGCCTAACCGTGACCCCAAAACGCCTGGAAGCTGCGAGCTC
331148	ITGAE	chr17:3761016-3761070	54	3	CTTCCTCCTCCTCCTTGT
331465	SPNS2	chr17:4499259-4499286	27	3	CCCCCGGCA
331480	MYBBP1A	chr17:4545084-4545129	45	3	TCCCCCTCGCTCTCC
331542	PELP1	chr17:4672099-4672186	87	5	CTCCAGGTCTTCCACCTC
331547	PELP1	chr17:4672244-4672334	90	15	TCCTCT
331550	PELP1	chr17:4672901-4672991	90	5	GAGGGCATGGGGCCTGCT
331573	ZMYND15	chr17:4740894-4740939	45	5	GAGGAGGAA
331639	MINK1	chr17:4890606-4890648	42	2	GCAGCAGCAGAAACAGCAGCA
331675	CAMTA2	chr17:4979904-4979951	47	4	GGTGAGGGTGGG
332376	C17orf100	chr17:6651974-6652059	85	4	GAGACCTCCTCCCACCGCGTG
332561	ASGR1	chr17:7177239-7177293	54	2	AGCAGCAGGAGGCTGAGGCCCAGAGCAG
332585	PHF23	chr17:7236145-7236193	48	5	TCTTCCTCT
332606	YBX2	chr17:7289532-7289581	49	2	CAGGGGCCTGCGGGCGGCCAGGGGC
332616	GPS2	chr17:7314524-7314595	71	4	CATCTCCTGTTCTTCCTT
332676	ZBTB4	chr17:7463351-7463407	56	3	GTGGCTGGGCTGACGGCT
332679	ZBTB4	chr17:7465863-7465910	47	2	GGCCGCCCACCACATACACCACGT
332693	POLR2A	chr17:7513995-7514072	77	7	CACCTACTCGCC
332715	SENP3	chr17:7563305-7563347	42	2	GAGGAGGAAGAAGAGGAAGAG
332750	TP53	chr17:7676106-7676166	60	4	GCTGGTGCAGGGGCC
332756	WRAP53	chr17:7688955-7689009	54	2	AGCCTTCCTGAAGAAGAAGCAAACGGG
332830	KDM6B	chr17:7848614-7848685	71	3	CCACCACCACCCCCTCTAGCCACAG
332831	KDM6B	chr17:7849088-7849141	53	3	GACACAGCAGACCCAGCG
332832	KDM6B	chr17:7849214-7849238	24	2	CAGAAGGAGCAT
332833	NAA38	chr17:7857158-7857201	43	2	GCGCGCTCAGCCGTCCGAATCCT
332847	CHD3	chr17:7894944-7895015	71	3	AAGGAGGAAGAGGAAGAAGACGAA
332872	GUCY2D	chr17:8003152-8003209	57	4	GCTCCCGCTCCTGCT
332926	PER1	chr17:8144901-8144967	66	11	CTGGGG
332989	ARHGEF15	chr17:8312184-8312217	33	2	AACCCCAATGATGCACC
333066	MYH10	chr17:8506369-8506411	42	2	AGCTCAGCAATCTGCGCCTGC
333175	SPDYE4	chr17:8757392-8757428	36	3	CTCCAGCTCCTC
333581	USP43	chr17:9645694-9645788	94	4	GCCGCTCCCTGCTGCCGCCTGGGCA
333850	MYH13	chr17:10306529-10306571	42	2	TGCTCCAGGTCCTTCACCATC
333880	MYH8	chr17:10392901-10392982	81	4	TGCTCCAGGTCCTTCACCATC
334315	SHISA6	chr17:11557888-11557941	53	3	ATCGGGGCCTGTCCCAGG
334316	SHISA6	chr17:11557984-11558038	54	3	CTGCTCTCCCCGGAGCGC
334814	ELAC2	chr17:13017875-13017911	36	2	CCTGCGACATGGTGCGTC
335222	COX10	chr17:14207014-14207045	31	2	CATGGACCTTCCCCAT
335736	TRIM16	chr17:15651492-15651534	42	2	CTGGGCTGGCTGACCCAGAAT
335737	TRIM16	chr17:15651556-15651599	43	3	CTGGGCAGTGGCC
335892	NCOR1	chr17:16064105-16064158	53	3	CCGTTCCCGCTCCCGCTC
335929	NCOR1	chr17:16126120-16126185	65	2	CTTTATCCTCTTCTTTTTCTTCTACTTTTTCTG
336040	CENPV	chr17:16353350-16353386	36	4	GGCCGCGGA
336195	CCDC144A	chr17:16690496-16690550	54	2	GGGGGACCAGTGGTACTCGGGCTACCC
336396	NT5M	chr17:17303658-17303699	41	2	ACGGCGTGCTGGCGGACATCG
336480	MED9	chr17:17477104-17477158	54	3	CCAGCCGCTGCCGACAC
336613	SREBF1	chr17:17813663-17813726	63	3	CTGCTGCCGGGGCCCGGGGCTG
336700	MYO15A	chr17:18121294-18121367	73	3	CGCCGGGCCCACCCAGGCTCGCCGCT
336701	MYO15A	chr17:18121903-18121956	53	3	CCCAAGGATGTCACTCCC
336720	ALKBH5	chr17:18184334-18184406	72	3	GCCGCCGCAGCCGCAGCCGCCGCA
336750	TOP3A	chr17:18285232-18285280	48	4	CAGATCAGCTTC
337192	MAPK7	chr17:19382194-19382277	83	4	CCTGCCTGCCCACCCCACTGGC
338998	NLK	chr17:28042955-28043032	77	7	CACCACCACCT
339260	FAM222B	chr17:28759322-28759411	89	5	CCTGAGGGTGGACCAAGC
339334	SEZ6	chr17:28981385-28981421	36	3	GTGGTGATGGTG
339366	MYO18A	chr17:29094981-29095025	44	3	CTTCTCCCGCTGCAG
339381	MYO18A	chr17:29166863-29166899	36	4	CTCCTTTTT
339755	NSRP1	chr17:30185225-30185305	80	4	AAGGAAGAGAAAAGCAAAGCA
340034	ATAD5	chr17:30837234-30837270	36	3	AAAAAATCTAAG
340057	ATAD5	chr17:30893658-30893720	62	3	AAGAAAGCAAAACCAGAGACA
341427	ZNF830	chr17:34962053-34962090	37	3	GAGGAGGAGGAA
341547	SLFN11	chr17:35363234-35363276	42	2	GGTCAGCAGGATCCGAGTTAG
341831	CCL3L3	chr17:36196599-36196648	49	3	TGGTGCAGAGAGGACA
342657	SRCIN1	chr17:38562186-38562257	71	3	GACGGCGAACCCGACGGCAGCCCG
342734	MLLT6	chr17:38720501-38720540	39	3	CTGCCCTGCCTG
342735	MLLT6	chr17:38722709-38722763	54	3	CAGCAACACCAGCAGCTC
342762	CWC25	chr17:38806781-38806824	43	2	GGGACCGAGACCTCCTGCCCA
342764	CWC25	chr17:38810520-38810580	60	4	TGTGCTTCTTTTTCT
343140	NEUROD2	chr17:39606328-39606363	35	3	TCTTCCTCCTCC
343506	KRT24	chr17:40703380-40703452	72	4	AATCCAGAACCCCGCCA
343540	KRT10	chr17:40822174-40822255	81	6	CTCCTCCAAAGC
343619	KRTAP1-5	chr17:41026649-41026709	60	4	GCAGCAGGACGGGCG
343621	KRTAP1-5	chr17:41026883-41027005	122	4	GCAGCAGCTGGTCTCACAGCAGCTTGGCTG
343624	KRTAP1-5	chr17:41027037-41027155	118	4	CAGCAGCGTGGCTGGCAGCAGCTGGACCCA
343627	KRTAP1-4	chr17:41029990-41030078	88	3	CAGCAGCTTGGCTGGCAGCAGCTAGAGCCA
343629	KRTAP1-3	chr17:41034334-41034424	90	3	CAGGAGTAGCAACAGCAGAATGGGCGGCAG
343633	KRTAP1-3	chr17:41034687-41034807	120	4	GCAGCAGCTGGTCTCACAGCAGCTTGGCTG
343636	KRTAP1-1	chr17:41041125-41041200	75	5	GCAGCAGCTTGGCTG
343723	KRTAP4-6	chr17:41140277-41140313	36	3	GACAGCAGCTGG
343759	KRTAP4-3	chr17:41168038-41168156	118	4	GCAGCAGCTGGCCTGGCAGCAGCTGGGCCG
343771	KRTAP4-1	chr17:41184674-41184733	59	4	GACAGCAGGTAGTCT
343772	KRTAP4-1	chr17:41184739-41184799	60	2	CAGCTGGGGCAGCAACAGGTGCTCTTGGCAG
343784	KRTAP9-1	chr17:41190526-41190600	74	5	TGCTGCCGGACCACC
343890	KRTAP17-1	chr17:41315436-41315472	36	4	CCGCAGCCT
343892	KRTAP17-1	chr17:41315501-41315576	75	5	GCCCCCGCAGCCAGA
343925	KRT36	chr17:41486482-41486518	36	2	CAGGGCACAGAGGGGACA
343929	KRT13	chr17:41501288-41501336	48	2	CAGAGGCACTAGAAGTCGTGGTAA
343932	KRT13	chr17:41505306-41505402	96	4	CCATAGCCACCTCCAAGGCCACCT
343937	KRT15	chr17:41518531-41518641	110	3	ACCACCAACGCCACCACCAAAGCCACCACCAAAAAC
343965	KRT9	chr17:41571598-41571670	72	6	CCAAAGCCACCA
343982	KRT16	chr17:41612363-41612500	137	4	CCACCACCGAAGCCACCACCAAAGCCACCACCAAAG
344047	HAP1	chr17:41731973-41732054	81	7	TCTTCCTCTTCC
344169	DNAJC7	chr17:41983577-41983618	41	2	GTCTCGTACTACTTCTTCATA
344235	KCNH4	chr17:42171938-42171973	35	4	GCAGCAGCC
344440	CNTNAP1	chr17:42698808-42698863	55	9	AGCCCC
344472	WNK4	chr17:42794832-42794903	71	4	CATTTTCCCCTGGAACCC
344623	BRCA1	chr17:43092339-43092402	63	3	ACTGGAACCTACTTCATTAAT
344824	DHX8	chr17:43492708-43492768	60	5	TCGAAACCGAGA
345025	G6PC3	chr17:44071140-44071182	42	2	TGGATCAACCTCATCACCAAG
345028	HDAC5	chr17:44087497-44087566	69	3	TCCTCCTCCTCCTCCTCCATCGTCT
345163	FAM171A2	chr17:44354038-44354091	53	3	GCGGCAGGCGGCGGCGGC
345256	FZD2	chr17:44557707-44557750	43	3	CTGCCCCGCCTGCTG
345419	C1QL1	chr17:44967765-44967819	54	3	GGCCCCGGAGGGCCGGGA
345478	NMT1	chr17:45081674-45081712	38	2	CAAAAAGAAGAAGAAAGAAA
345504	ACBD4	chr17:45143505-45143542	37	2	CTTCGTCCTCCAGTGGCC
345559	SPATA32	chr17:45255988-45256042	54	3	TCCAGGTCTGGGTCCAGG
345570	MAP3K14	chr17:45286628-45286730	102	2	CCAGGTGTGGGCCAGGCAAGGGCTTCTGGACTGTCTACACAGGCCAGTTTGC
346253	MYL4	chr17:47209465-47209513	48	8	CCAGCT
346271	ITGB3	chr17:47253893-47253933	40	2	GGGCGACTGTGCGGGCGCTGG
346465	TBKBP1	chr17:47708876-47709012	136	3	GCAGCGCCGCTCCCCGGTGCCACCCTCCTGCCCGTCCCCCAGCCC
346762	HOXB4	chr17:48578059-48578127	68	3	GGGCGGTGGCGGAGGCGGCGG
346946	UBE2Z	chr17:48908535-48908565	30	2	CGGCGGGCCCCGGGG
347104	ABI3	chr17:49220213-49220298	85	3	CAGCACCTCCAGACCCACCTCCTCCAC
347442	COL1A1	chr17:50188569-50188622	53	3	GGGACCAGGAGCACCAGG
347444	COL1A1	chr17:50190035-50190089	54	2	CCAGGAGCACCAGCATCGCCTTTAGCA
347446	COL1A1	chr17:50194354-50194405	51	3	CACCAGGACGACCAGCTT
347447	COL1A1	chr17:50195290-50195326	36	2	GCACCAGCAAAACCAGGA
347449	COL1A1	chr17:50199236-50199317	81	3	CCAGGGGGTCCGGGAAGTCCAGGCGGT
347605	LUC7L3	chr17:50745797-50745878	81	3	AGAAAAAGAAAGGGAAAGAGAAAGGGA
349548	AKAP1	chr17:57106380-57106501	121	6	AATGAGGAGAGCTTGGATAGA
350047	PPM1E	chr17:58756097-58756157	60	10	GAACCC
350217	PRR11	chr17:59193651-59193693	42	2	CCTCCACCACCACCACTACCA
350707	APPBP2	chr17:60525814-60525875	61	3	GGATGTTCTCGGGCAAGGAGC
351153	MED13	chr17:61965257-61965293	36	2	TGAAGTAGATATGGCAAC
351157	MED13	chr17:61982941-61982968	27	3	GGAGTCCTT
351671	ACE	chr17:63477127-63477181	54	3	GCTGCTGCTGCCGCTGCC
351742	CCDC47	chr17:63746890-63746936	46	3	TTTCATTTTCATTTG
351808	SCN4A	chr17:63951657-63951713	56	3	CAGCCTCCCCGGCCCCGC
351818	SCN4A	chr17:63968087-63968195	108	6	CCACGTGTCATTGCCGTA
353304	BPTF	chr17:67825998-67826046	48	3	CGGGGGGCGGCGAGGA
353305	BPTF	chr17:67826121-67826241	120	4	GAGGAGGAGGAAGAGGAGGACAGCGACGCC
353341	BPTF	chr17:67945535-67945590	55	3	CAGCTCAGCCCCAGCCCC
353343	BPTF	chr17:67946031-67946078	47	2	AGTCACAGGTTCTCGCTCAGATAC
353349	BPTF	chr17:67959637-67959682	45	5	CCAGCCCCT
354909	SOX9	chr17:72123941-72123997	56	3	CCGCAGCCGGCGCCACCA
355396	SDK2	chr17:73390433-73390464	31	2	GTGGCGGTGTTGAGCC
355834	GPRC5C	chr17:74440031-74440079	48	2	CCTGCTGGGGACCCAGGGACTCTT
356026	GRIN2C	chr17:74843461-74843529	68	4	GCTGGCCTGAGGTCCGA
356100	CDR2L	chr17:75003748-75003810	62	3	GAGCAAGTACCACGAGCTGCTG
356113	KCTD2	chr17:75047280-75047338	58	3	GGCGGGGGTGGGAGGGGGC
356297	MYO15B	chr17:75589193-75589229	36	6	GGCTGC
356311	MYO15B	chr17:75616624-75616659	35	3	GGCCAAGGGCCA
356390	TRIM47	chr17:75877958-75877993	35	2	GCGCTCCGAGCGGCAGTA
356391	TRIM47	chr17:75878257-75878310	53	9	CCGGGG
356397	TRIM65	chr17:75896676-75896712	36	3	CGGGGCCGGGAT
356455	EVPL	chr17:76027114-76027165	51	4	TGGGGGACCCCT
356472	SRP68	chr17:76072414-76072468	54	3	ACCGCCGCCGCCACTGCC
356590	UBE2O	chr17:76396339-76396381	42	2	CTTCTTGAGGTCATCCAGAAA
356617	UBE2O	chr17:76452993-76453089	96	4	GAGTCCGAGGACGGCGCCGGACGCC
356731	SRSF2	chr17:76736257-76736311	54	3	CCTGGACCGAGAACGAGA
358305	CBX8	chr17:79795264-79795354	90	3	CCCGCTCTCGCTCCCTCTCCCGTTCTCGAT
358668	NPTX1	chr17:80476214-80476278	64	3	GTCTCCTTCTGGCTGCAGCACC
359266	BAHCC1	chr17:81447539-81447604	65	4	GAGGAAGACGAGCTG
359273	BAHCC1	chr17:81461226-81461257	31	2	AGGCCGAGAAGGGTGG
359274	BAHCC1	chr17:81461606-81461678	72	3	TCCGTGTCCTCCTCCTCCTCAGGC
359463	ALYREF	chr17:81888325-81888373	48	4	TCCACGGGTGCC
359465	ALYREF	chr17:81891449-81891510	61	5	GCCGCCCCGGCC
359478	MAFG	chr17:81922676-81922742	66	3	GGGGCCCCAGGCCGGCGCCAAG
359582	RFNG	chr17:82051633-82051683	50	4	GCGCGCGGGGCCG
359627	CCDC57	chr17:82157833-82157875	42	2	TGCTTCCCCAGCTCAAAAACC
359662	CCDC57	chr17:82201807-82201879	72	2	CGCCTCCTCCAGCTGGCTCCGTGTGTGCCTGCAGAGC
359750	CD7	chr17:82316265-82316373	108	4	GCAGGGAGGGCAGAGGCTGTCGGCGGG
359892	FOXK2	chr17:82519932-82519977	45	3	CCGGGGGCGGCGGGG
360091	TBCD	chr17:82805959-82805983	24	2	CGAAGATGACGA
361430	MYOM1	chr18:3188860-3188986	126	7	GACTGCTTGGATGCCGTG
362063	EPB41L3	chr18:5489090-5489126	36	2	GCGCCCCCGCGCGCCTCCT
362188	TMEM200C	chr18:5891375-5891411	36	3	GCGGCGGCGGCC
363149	ANKRD12	chr18:9255424-9255461	37	2	ATTAGAAAAAAACATCAAA
363256	RALBP1	chr18:9535849-9535914	65	3	AGCCAAAGGCAGCCAAAGAGC
363950	GNAL	chr18:11689810-11689863	53	3	GCCAAGGAGCGCGAGGCG
365813	GATA6	chr18:22171850-22171918	68	3	GGCGGCGGAGGCCGCGCGGCCT
366121	CABLES1	chr18:23135849-23135932	83	7	GCAGCCGCCGCC
366456	CABYR	chr18:24156483-24156519	36	2	AAAGAAAATGAGCAGTCA
366925	SS18	chr18:26035012-26035065	53	3	CTGCTGCTGCCCTGGGTA
367074	KCTD1	chr18:26548228-26548360	132	3	CTCGTCCCACTCCAGCCCCACCACCTCCGTCCTCCTCCTCCTC
368576	DSG4	chr18:31411328-31411365	37	4	GGCCGCAGG
369007	KLHL14	chr18:32770303-32770347	44	3	GCTGCTGCTGCGACG
369922	SLC39A6	chr18:36114212-36114284	72	3	GTGATGATGGTGGTTATGATGGTA
369925	SLC39A6	chr18:36126612-36126720	108	2	ATGGTCAGAGTGACGATCATGGTCAGAGTGATGCTCGTGCTCTGAGTGATGCTC
370065	FHOD3	chr18:36709112-36709148	36	2	GAACCCGAAGCAGAGGCA
373046	LOXHD1	chr18:46560243-46560273	30	2	CTCCTCTGACGAGGA
373214	SKOR2	chr18:47247849-47247909	60	4	CGCCTGCGCCCGCGC
373215	SKOR2	chr18:47248370-47248406	36	4	CGGCCACGG
373458	ZBTB7C	chr18:48040620-48040680	60	4	TCCTCCTCCTCTTCC
374171	MBD1	chr18:50269708-50269768	60	3	TGGGTTCCAGCCCATCCTCG
374434	MEX3C	chr18:51196926-51197013	87	6	TCCTCCAGCTCCTCC
374436	MEX3C	chr18:51197220-51197307	87	5	GGCGGCAGCGGCGGCGGG
375342	MBD2	chr18:54224273-54224340	67	11	CGGCCC
375577	CCDC68	chr18:54934881-54934922	41	2	TTTTCAACAACTTGATTCAGA
376322	ONECUT2	chr18:57435990-57436026	36	4	GGCAGCGGC
377889	ZCCHC2	chr18:62524076-62524136	60	4	GAGGACGAGCGACGGC
382414	TSHZ1	chr18:75285931-75286027	96	4	CCAGCAACAGCTGCACCACCAGCA
382415	TSHZ1	chr18:75287365-75287406	41	2	AGAAGGAGAAGAGACCCCCTG
384281	SALL3	chr18:78992681-78992780	99	4	GGCCCTCACGCAGCGCCCGCCGCCGC
384282	SALL3	chr18:78992913-78992981	68	4	CCCAGCGCGCCCGCCGCC
385058	ADNP2	chr18:80136760-80136814	54	3	TCCTGCAGGCCAGATGAC
385410	SHC2	chr19:460657-460706	49	3	CCGCGCCCCGCCCGACC
385411	SHC2	chr19:460940-460976	36	4	GGGCGCGGG
385449	MADCAM1	chr19:497839-497869	30	2	CCCTCCAGGTGAAGC
385456	TPGS1	chr19:507543-507595	52	2	CCGCCAGCCGGTATCACGGACAGCGG
385538	HCN2	chr19:590063-590132	69	3	CCGCCCCGCGCCCCCCCAGCAC
385539	HCN2	chr19:590340-590409	69	4	CGGGGCCGGCGGAGGAGG
385590	POLRMT	chr19:621456-621510	54	3	GCGGCAGGGGCGCCTCGG
385898	ARID3A	chr19:966598-966639	41	2	GTCCCTGGCGCGCCACCCTGT
385899	ARID3A	chr19:966646-966706	60	4	GCCCAAGCAGCAGCC
385918	GRIN3B	chr19:1000563-1000637	74	5	CCTGGCCCGCGCCGC
385976	SBNO2	chr19:1108290-1108335	45	3	CCCACCGCGCCCTCC
385983	SBNO2	chr19:1117327-1117357	30	2	TCTCGCGCCAGCTCC
385988	SBNO2	chr19:1123577-1123622	45	3	CTCCTCCGCCTCCTC
386122	C19orf24	chr19:1275564-1275625	61	5	GCTGCTGGCGCC
386211	GAMT	chr19:1398727-1398759	32	2	AGCCACTGCGCCAGGC
386249	APC2	chr19:1469149-1469207	58	2	GAGCCGGGCCCCAGGGGCCGCGCGGGGACC
386250	APC2	chr19:1469450-1469538	88	4	CCCGGCAGCGGCCCGCCCCCGG
386308	PLK5	chr19:1529747-1529784	37	2	GGCCAGAGGTGGAGCCGGC
386326	MEX3D	chr19:1567695-1567735	40	3	CGGGGGCCACGGT
386499	ONECUT3	chr19:1753831-1753907	76	4	GGCGGCGCCGGCGGCGCG
386500	ONECUT3	chr19:1754457-1754500	43	3	AGGCAGCGGCGGAAC
386502	ONECUT3	chr19:1754552-1754616	64	3	GGCCCCAGCGGGGGAGGCGGC
386563	REXO1	chr19:1827121-1827156	35	3	GGAGTCTGAGTC
386574	KLF16	chr19:1854478-1854515	37	3	GGGCTGGGCGCA
386575	KLF16	chr19:1863127-1863169	42	3	GCGGCGCCGGAGGGC
386754	AP3D1	chr19:2113347-2113383	36	6	CGGGGG
386755	AP3D1	chr19:2114128-2114203	75	4	CTTCTCCTTGTCCCTCTC
386844	JSRP1	chr19:2252521-2252622	101	6	CCGCGGCCTCTCCTCTTT
387006	TMPRSS9	chr19:2425158-2425194	36	2	GGTGCGTCCCAGCCGCCT
387390	TLE6	chr19:2989693-2989732	39	3	CCTGGATGCCAA
387728	NFIC	chr19:3381810-3381871	61	3	GAAGGACGAGAAGCGTGAGGTC
387835	GIPC3	chr19:3585639-3585721	82	4	CCCGCGCCCTCGGAGCCCCCG
387881	CACTIN	chr19:3613229-3613279	50	8	CCTCGC
387894	PIP5K1C	chr19:3638898-3639001	103	3	TGGCAGGCGCGCCCTCCTCGTCCGAGGCCTGGC
387972	TJP3	chr19:3740667-3740711	44	2	GGAGCCAAGAAGACCACTCAGC
388305	ANKRD24	chr19:4216894-4216969	75	5	AGCCGAGGCCACGGG
388306	ANKRD24	chr19:4217051-4217096	45	3	GAGGCCACGGGAGTG
388361	TMIGD2	chr19:4292688-4292744	56	3	GGCAGGGTCTCGGGCTGG
388401	MPND	chr19:4343822-4343894	72	5	GCAGTGGCGGCGGCG
388436	CHAF1A	chr19:4422621-4422751	130	6	AGAAGAAGAAGGAGGAGGCCA
388482	HDGFL2	chr19:4499625-4499671	46	3	GGCCGGGGAGGAGCT
389147	SAFB2	chr19:5593925-5594060	135	7	GCTCCTGCTCGCAACGCAGCT
389173	SAFB	chr19:5661625-5661685	60	4	AGCGGCTGGAGCGGG
389515	MLLT1	chr19:6217981-6218037	56	3	AGTCTGAGTCTGGAGCTGG
389517	MLLT1	chr19:6222390-6222420	30	5	GGGGTG
389627	GTF2F1	chr19:6381396-6381450	54	3	CTTCTCCTCCTCAGCCGC
389645	KHSRP	chr19:6416316-6416358	42	3	GGCCCCGGATTGAAG
389648	KHSRP	chr19:6424617-6424653	36	2	CTCCCCCGCCCCCGCCGG
389663	SLC25A41	chr19:6433570-6433607	37	2	AGGATGGGGGTGGAGGCGG
389863	TNFSF14	chr19:6665026-6665075	49	2	TGTACCACAACACCCAGGAAGCTGC
390532	ARHGEF18	chr19:7467447-7467540	93	4	GGAGCGCGAGGGCGAGCCGCGGCA
390850	PRR36	chr19:7871209-7871314	105	3	GGGGTGAGACAGCAAGAGAAAGAGAAGCCTGCAGAG
390851	PRR36	chr19:7871601-7871703	102	3	AGAGGAGAGTCCTGCAGAGGAAATGTGGCCAGA
390852	PRR36	chr19:7872097-7872134	37	2	GAGAAGGAGGAGCTAGAGG
390881	LRRC8E	chr19:7900261-7900306	45	2	AGCTGGCGGCACTGCGGGAGCTGG
390882	MAP2K7	chr19:7903953-7903995	42	2	GTCCCCCCTGGAAGCAGAAGCT
391022	FBN3	chr19:8141804-8141836	32	3	CCTGGCACAGG
391142	CD320	chr19:8302838-8302946	108	2	TGTGGCATTCCCGACAGAGGGGACACTCTCCAGGGTCACAGGGGGCCCCATGGT
391151	KANK3	chr19:8334053-8334107	54	3	GGCGCCATCGCTGTCGCT
391152	KANK3	chr19:8334854-8334986	132	4	CCTCCCGGGTCTCGGGCACGGCCTCGGCACCCA
391153	KANK3	chr19:8335172-8335262	90	3	CGCGCAGCGCGCGCACCTGCTCCTCCAGCT
391257	HNRNPM	chr19:8485750-8485806	56	3	TGGACCGCATGGGCTCCG
391262	HNRNPM	chr19:8486115-8486238	123	9	CTGGAGCGCATGGGC
391656	MUC16	chr19:8927417-8927459	42	2	GGAGAATGTAGAAATCACTGG
391673	MUC16	chr19:8939489-8939550	61	3	GTGGTCTTCAGAGCTGTGGTG
391690	MUC16	chr19:8955547-8955579	32	2	TGAGTGTGGAAATCTC
391931	ZNF559	chr19:9341920-9341986	66	2	AGCCAAAATCTACATCTTGTTTGCAAGAAAACT
392457	ICAM5	chr19:10296526-10296591	65	3	AGGCGGCGGAGGGCGCACCCG
392460	ZGLP1	chr19:10305849-10305891	42	2	GGGCCTCGCTGCCTCCTGAGT
392756	CARM1	chr19:10871714-10871788	74	3	GGCGGCGCGGGGGCGCCGGGCCCG
393102	ZNF653	chr19:11505732-11505787	55	3	CCGCGCCCGCCTCAGCCT
393637	TRIR	chr19:12734408-12734450	42	2	GCTCCTCCTCCAGCTGCCGCT
393736	CALR	chr19:12943791-12943882	91	10	GAGGAAGAG
393815	NFIX	chr19:13025140-13025202	62	3	GAAGGACGAGCAGCTGGGCGGA
393851	NACC1	chr19:13135926-13135963	37	2	GGCAGCCAGCAGGGGGGGT
394014	CACNA1A	chr19:13365375-13365405	30	2	GATTGCAAAAAAAAG
394378	NANOS3	chr19:13877368-13877422	54	3	GGAGCCGGTGCCAGCGCC
394442	RFX1	chr19:13993741-13993822	81	3	GGGATGGTGGCGGGGCCGCTGGCGGCT
394495	PALM3	chr19:14054038-14054138	100	3	TTCTCTGCCTCCAGTGATTCCTCACCTCCCCTT
394519	SAMD1	chr19:14090341-14090387	46	3	GCGGCGGCCGCCGAG
394550	ADGRL1	chr19:14161541-14161623	82	3	GGTGGTGGCTGAGGGCCAGGCTGTGCT
395142	SYDE1	chr19:15109063-15109106	43	3	AGCCCAGCCCTCCAG
395188	NOTCH3	chr19:15184923-15184966	43	2	CAGGAGCAGACACGCAGCTGGC
395213	BRD4	chr19:15238871-15238962	91	4	GCTGCTGCTGCTGCTGCTCCTGGC
395214	BRD4	chr19:15242975-15243053	78	3	GCGGCGGGGGGGGCTGCTGGCCCGGGG
395216	BRD4	chr19:15244509-15244575	66	3	GGAGGCGGGGGCGGCTGCTGG
395275	AKAP8L	chr19:15403681-15403711	30	5	GCCATA
395483	OR10H2	chr19:15728460-15728517	57	3	GGGCTGCGCCTGGCCTGGT
395532	OR10H1	chr19:15807583-15807639	56	3	CCACCAGCCCAGGAGCAGC
395951	CHERP	chr19:16525472-16525570	98	2	GGCGGCGTCGGGCTGGCTGTTCCAGGGCCCCTCGAACTGGCCGTTCCA
395956	CHERP	chr19:16535524-16535571	47	2	GGATGGGCGCGCCCGGGGCCAGCG
396401	ANO8	chr19:17328584-17328655	71	4	CCTCCTCCTCGTCCTCCT
396495	TMEM221	chr19:17448322-17448410	88	4	CTCGGCGCGCAGCCCGCCTGCAG
396659	UNC13A	chr19:17656120-17656224	104	5	TCCTCCTCCTCCTCCAGGAAG
396714	MAP1S	chr19:17727390-17727434	44	3	CACCCACAGTGACCA
397120	FKBP8	chr19:18541828-18541909	81	5	TCATCCTCATCCTCT
397315	UPF1	chr19:18832353-18832424	71	3	CGGCGGCGCGGGAGGCCCGGGCGG
397332	CERS1	chr19:18895968-18896025	57	4	CCGCGCTGCCCCAG
397589	GATAD2A	chr19:19501340-19501377	37	2	GGCCCCTGCAGCAGGCCAA
397662	ATP13A1	chr19:19663595-19663637	42	3	CCCGCAGGCCGGAC
401797	NUDT19	chr19:32692415-32692470	55	2	CCGGGCCTGGCCTCGCCCTGGAGCCACCG
402023	GPATCH1	chr19:33125162-33125198	36	2	AGCACAAGGCGCAAGAAAG
402126	CEBPA	chr19:33301682-33301759	77	3	CGGCGGCCTGGGCACGGGCGCGGG
402127	CEBPA	chr19:33301795-33301859	64	3	TGCGGGTGCGGGGCGGCGGG
403164	KMT2B	chr19:35718289-35718337	48	8	CGGGGC
403165	KMT2B	chr19:35720572-35720678	106	4	CCACCCCCTTCGACATCCTCCACCACCC
403167	KMT2B	chr19:35721218-35721266	48	2	CCCCACCACCTCCCCCGGCCACCT
403169	KMT2B	chr19:35732573-35732616	43	2	AGCCACGGGGGCCAGGGGGAGC
403321	SYNE4	chr19:36003452-36003496	44	3	AGGAAGAGGAAAAGG
403322	SYNE4	chr19:36006876-36006917	41	2	CAGCCCCTCACCAAACGCTCAG
404109	WDR87	chr19:37886582-37886656	74	3	CTCCTCACTCAAAATTTCTGTCTCT
404111	WDR87	chr19:37886723-37886813	90	5	CTCCTCCCTTTCCTCCTC
404112	WDR87	chr19:37887989-37888052	63	3	CTGAGCCAGATTCTTCTTCTC
404115	WDR87	chr19:37888536-37888620	84	4	GCCAATTTCTCCCATTTCTGG
404117	WDR87	chr19:37888701-37888827	126	6	TGGGCCAATTTTCTCTCTTCT
404181	SIPA1L3	chr19:38081728-38081770	42	7	GCCACC
404379	RYR1	chr19:38489291-38489376	85	4	GATGAGGAGGAAACAGCAGCAG
404421	RYR1	chr19:38565117-38565216	99	5	GGAGGAGGGCGCGGCGGGGC
404422	RYR1	chr19:38565562-38565646	84	4	GAGGGCGCTGGAGACGACGAG
404426	RYR1	chr19:38566937-38566988	51	4	GCCAGAGCCGGA
404805	NCCRP1	chr19:39197072-39197148	76	4	GTCGCCGCCACCGCTGCC
404858	IFNL1	chr19:39298017-39298064	47	2	CCTGGAGGACGCTCCTAGACCAGC
404930	SUPT5H	chr19:39473257-39473311	54	2	TGGCTCCCAAACACCCATGTACGGCTC
404944	SELENOV	chr19:39515490-39515550	60	5	TCCCGACTCCGG
404953	EID2	chr19:39539791-39539909	118	6	CCGCCGCGGCTGCCCTGGC
405021	FBL	chr19:39840703-39840778	75	4	CCGCCAAAGCCCCCTCGG
405210	MAP3K10	chr19:40212823-40212868	45	4	GTGGCAGCAGCA
405211	MAP3K10	chr19:40214018-40214055	37	2	CGCCCTCGCCCAGCACCAA
405212	TTC9B	chr19:40218254-40218323	69	4	CGAGCCCGAGCCAGGGCC
405285	PRX	chr19:40396367-40396427	60	4	ACTTCCGGGAGCTGC
405286	PRX	chr19:40396427-40396491	64	4	GGGAGTTTCATCTCA
405293	PRX	chr19:40396997-40397066	69	3	AGCTTGACCTCAGGACCCTTGGGC
405371	SPTBN4	chr19:40512815-40512852	37	4	GCGGGCGCA
405404	SPTBN4	chr19:40570516-40570552	36	2	GGACCGGCCCAAGCCGCG
405419	LTBP4	chr19:40605512-40605548	36	2	GCGGCGGCGCGGGCGGAA
405745	CYP2S1	chr19:41193285-41193340	55	3	GGCGCTGCTCCTGCCGCT
405810	HNRNPUL1	chr19:41304082-41304143	61	4	CAGCCACCACCACAG
405813	CCDC97	chr19:41322604-41322634	30	2	CGACAACCCCGACAT
405826	TGFB1	chr19:41352982-41353042	60	4	CAGCAGCAGTAGCCG
406319	ZNF526	chr19:42224431-42224531	100	3	GAGATGTCAACACAGATGTCACCAGAGACAATG
406321	ZNF526	chr19:42225096-42225171	75	6	GGAGGAGGAAGA
406324	GSK3A	chr19:42242352-42242388	36	4	GCCTCCGCC
406358	TMEM145	chr19:42313385-42313460	75	3	CCTGCTGCGCGCCCGCTGCTGCGCCG
406359	TMEM145	chr19:42315210-42315245	35	3	CTTCATCCTCAT
406389	MEGF8	chr19:42376185-42376231	46	4	GTCTTCTTCTCC
406396	LIPE	chr19:42401822-42401877	55	3	CCCCCGCAGCCCCCGTCTA
406797	ZNF428	chr19:43608022-43608058	36	4	CTCCTCTTC
407503	CLASRP	chr19:45064388-45064475	87	7	CTCCAGCTCCCG
407526	PPP1R37	chr19:45145812-45145870	58	3	TCCCCCACCCCCTCCCTC
407633	PPP1R13L	chr19:45395474-45395571	97	4	GGGGCTGGGGTTGTGGTTGGGGCT
407638	CD3EAP	chr19:45408985-45409049	64	3	GATGGAGCCAGTGGAGCAGGA
407692	VASP	chr19:45522366-45522420	54	3	GGTCCCCCCCCACCACCA
407825	BHMG1	chr19:45761790-45761826	36	6	TCCAGC
407837	RSPH6A	chr19:45795881-45795917	36	2	CTCCTCGCCCTCCTCCTC
407900	NOVA2	chr19:45940210-45940245	35	3	CCCCGCCGCCCG
408132	CCDC8	chr19:46412631-46412693	62	3	CTCCAGGATGCGGCCCACGTC
408168	PNMA8B	chr19:46493916-46493976	60	5	TCCTCCGACTCC
408425	NPAS1	chr19:47021789-47021817	28	2	CGCCGCCCTGGGGG
408449	ZC3H4	chr19:47071967-47072039	72	2	GCATGTCCGCGTGCATGTCGGCGTGCATGTCAGGAT
408450	ZC3H4	chr19:47072488-47072550	62	3	GAGGGGGCCCGGGCGGTGGGC
408451	ZC3H4	chr19:47072666-47072707	41	2	CACCTCCTTCTGCATCATCGG
408464	ZC3H4	chr19:47112514-47112579	65	3	GGCGGCGACGCCGATGGCGGC
408520	BBC3	chr19:47228182-47228219	37	2	GGCAGCGGGAACCCCCCAG
408556	CCDC9	chr19:47271316-47271346	30	2	GAGGGGGAAGAGAAT
408806	BICRA	chr19:47681110-47681170	60	4	CCCCGCAGGCCCCCA
408811	BICRA	chr19:47701525-47701574	49	4	TCCTCCTCCTCT
408859	NOP53	chr19:47755449-47755499	50	4	GGCGCGGCGGCA
408886	TPRX1	chr19:47802020-47802092	72	4	CTGGGCCTGGGACTGAAC
408891	TPRX1	chr19:47802682-47802778	96	3	GGGATCGGGCCAGGGCCTGGAATCAGGGCA
408927	CRX	chr19:47839352-47839388	36	3	GCAGCAGCAACA
409179	CCDC114	chr19:48297003-48297075	72	4	GGAGCCAGGGCCAGTGCT
409276	GRIN2D	chr19:48442631-48442704	73	4	CCCCGCCGCCCGCCACAGC
409277	GRIN2D	chr19:48443012-48443060	48	3	CGCCGCCCGCGCCCAC
409311	LMTK3	chr19:48493917-48493953	36	6	TCCTCG
409312	LMTK3	chr19:48493981-48494030	49	4	CCGCCCCGCCGG
409405	SULT2B1	chr19:48599271-48599378	107	6	TGAGCCCAAGCCCAGCCT
409591	PPP1R15A	chr19:48874554-48874599	45	3	GAGGATGAGGAAGAT
410026	PRR12	chr19:49601631-49601728	97	4	CCACCACCACCAGCCGATGCCCCCG
410054	SCAF1	chr19:49651018-49651054	36	2	CACCCCCACCCCCACCTG
410056	SCAF1	chr19:49651194-49651254	60	10	GAGGAA
410057	SCAF1	chr19:49651882-49651935	53	3	CGCCCGCCCCGGCCCCCG
410061	SCAF1	chr19:49652105-49652135	30	5	CCGCTC
410062	SCAF1	chr19:49652728-49652763	35	6	GGGACA
410064	SCAF1	chr19:49653459-49653512	53	3	GAGGAGGAGGAAGAAGAA
410124	TSKS	chr19:49746667-49746733	66	11	CTCCTG
410179	NUP62	chr19:49909159-49909236	77	5	TGCTGGTGTGGTGGC
410189	ATF5	chr19:49932610-49932666	56	4	CCACCACCACTACCA
410200	SIGLEC11	chr19:49961013-49961049	36	3	CAGCAGGGGCAG
410223	VRK3	chr19:50007701-50007807	106	5	TCTGAGGGCTCTGCCTGGTCT
410475	MYBPC2	chr19:50435203-50435233	30	2	CCCCCAAGGAGGCTC
410568	LRRC4B	chr19:50517791-50517840	49	2	CCACTGGACACGGCCGACGCGGCGG
410700	SHANK1	chr19:50666973-50667020	47	2	GCTGCTGGGGCAGGCGGGACCCGGT
410702	SHANK1	chr19:50668315-50668357	42	2	GGGCACGGGCGACAGGGACGG
410703	SHANK1	chr19:50668895-50668988	93	3	TGAGGGGGGTGGGCGTGGTGGTGGTGGGGC
410880	KLK5	chr19:50948999-50949029	30	2	GAGTAGCCAGGGTGG
410937	KLK8	chr19:51000030-51000073	43	2	GGTGCAATGATCTGGCCAGGCTG
411389	ZNF615	chr19:52000352-52000376	24	2	ATGCACCTCCTG
411896	VN1R2	chr19:53258405-53258521	116	2	TGCTTTGTATCCAATAAATATCAGCGCAGCCTGGCATTCGGGGCCACTACCAGTCTCC
412148	NLRP12	chr19:53801294-53801377	83	4	CCAGCTCACTCAGGCTCAGGT
412311	CACNG8	chr19:53982725-53982773	48	2	CCGCGCCACCCGCCCCCCCCGCGC
412449	CNOT3	chr19:54148439-54148521	82	4	AGCGGAGGCGGAGGCAGCAGC
412479	TSEN34	chr19:54191869-54191904	35	2	CAGGAGGCCAGCTCAAGC
412955	EPS8L1	chr19:55086450-55086480	30	2	GGCCCCGCTGGGACA
413184	FAM71E2	chr19:55358291-55358333	42	2	CCTCATGGGCTCCTGCGACAC
413185	FAM71E2	chr19:55358512-55358560	48	2	GCTCCTTCATCTCGCCCCATGGCT
413220	TMEM238	chr19:55383856-55383896	40	2	GGCGCCGGGCGCCGACCAGC
413255	SHISA7	chr19:55442508-55442614	106	4	CGGTGCTCACAGCAGAAGCGGTAGGAGC
413275	ZNF628	chr19:55482494-55482529	35	2	CGCCTGCCACCCCCGTCC
413278	ZNF628	chr19:55483681-55483816	135	4	ACCACGGTCCAGCTCCAGCCAGCACAGGAGGTG
413290	SSC5D	chr19:55517630-55517666	36	2	CCCAGAATCGGACACAAC
413294	SSC5D	chr19:55517968-55518031	63	4	CCACAACCCCTCACC
413376	ZNF579	chr19:55579541-55579595	54	9	GCCACG
413386	FIZ1	chr19:55593127-55593225	98	4	CGGGCCCTGCGCCTGGCCCCGCGGCC
413392	ZNF865	chr19:55613808-55613844	36	3	CCCCCGCCGCAG
413393	ZNF865	chr19:55613893-55613956	63	3	CCTCCTCGTCCTCATCTTCGT
413396	ZNF784	chr19:55621809-55621847	38	2	TCCCCGACCCCACACCCGC
413412	U2AF2	chr19:55659257-55659322	65	3	CGGAGCCGGGACCGCAAACGC
413947	PEG3	chr19:56815194-56815270	76	5	GTCTCCTCACCATGG
413949	PEG3	chr19:56816634-56816665	31	5	TCACGT
414208	AURKC	chr19:57231760-57231784	24	3	CAGCCCAG
414380	ZSCAN4	chr19:57676287-57676330	43	2	AATTCATATGCAAGACAGCAAT
414614	ZNF274	chr19:58212380-58212512	132	2	TTGACAACCCTGAGTCCCAGGCAAACAGTGGCGCTCTTGACACAAACCAAGTTTCGCTCCACAAAA
414707	ZNF132	chr19:58433824-58433853	29	2	TTCTCCAGTGCTGAA
414748	TRIM28	chr19:58544761-58544806	45	3	GCGGCCTCGGCAGCA
417742	SOX11	chr2:5693681-5693723	42	2	GCAGCACCCGCCGCCGCCCGC
417743	SOX11	chr2:5693753-5693790	37	3	CAGCAGCAGCGG
419234	CYS1	chr2:10080070-10080154	84	4	CCTCCGCCGCCGCCACCGGCA
421310	MYCN	chr2:15942513-15942585	72	3	CGGGAGCCGGCCACGCCGGGGCTG
421822	SMC6	chr2:17700290-17700333	43	2	CTTTTAAGATGCTCCATATGTT
422742	APOB	chr2:21043883-21043928	45	5	CAGCAGCGC
423632	TP53I3	chr2:24077610-24077646	36	2	ATGTACTTATGGGCCTCC
423879	ADCY3	chr2:24918926-24918962	36	3	GAGTACTCGGCC
423956	POMC	chr2:25161574-25161617	43	5	CGCTGCTGC
424060	DTNB	chr2:25383851-25383886	35	3	TCTGCATCTTCC
424171	ASXL2	chr2:25744281-25744317	36	2	CTGCGGCGGCAGCAGCAG
424283	KIF3C	chr2:25980422-25980491	69	3	TCCTCCAGCAGCTTCTCCTTC
424373	GAREM2	chr2:26185005-26185060	55	3	GCGCCCCCGGGCCCGCCA
424464	OTOF	chr2:26470647-26470677	30	2	CTCCTCTGGCTCCTC
424676	EMILIN1	chr2:27082145-27082214	69	3	CTGCAAGGACTGAGCGGGCGTC
424916	SLC4A1AP	chr2:27685115-27685163	48	2	GAAAAGGAGGAGCAAGAAAAGAAA
425280	WDR43	chr2:28946636-28946702	66	3	GAAAAAGATGAGGACGCCGAA
425330	CLIP4	chr2:29121444-29121497	53	2	GATACCCCAGTTATATTTTCCACTTCT
427778	EIF2AK2	chr2:37122521-37122584	63	3	CTGCTCTCAGGATCATAATCA
429502	OXER1	chr2:42763966-42764039	73	4	AGGGAGAGGGAGCAGAGG
429657	ZFP36L2	chr2:43224560-43224648	88	4	GCGCTGGGCGGCGCCAGGCGCCT
429659	ZFP36L2	chr2:43224881-43224941	60	3	GAGGAGCAGGAGGAGGCCGA
430174	SIX3	chr2:44942198-44942297	99	2	AGCGGCGGCGGGAACGGTGCGGGAGGCGGCGGTGCTGGCGCAGCAGGCGGC
430605	TMEM247	chr2:46480670-46480748	78	2	AGCGGCAGCACGAGGTGGTGATGGAGCAGCTGCAGCAAG
431069	FBXO11	chr2:47905539-47905650	111	3	GGCGGCGGCGGAGGCTGCTGCTGCGGCTGCTGCTGC
431364	LHCGR	chr2:48755617-48755653	36	4	GCTGCAGCA
433145	RTN4	chr2:55050170-55050206	36	3	TCCTCCTCTTCC
433485	CCDC85A	chr2:56192852-56192991	139	4	AGCAGTGGCAGCCCGGAGCACCACAAGCACCACGCG
434698	BCL11A	chr2:60461400-60461463	63	7	CTCCTCTTC
435578	EHBP1	chr2:62979208-62979250	42	2	TCGGCAGCTAAGAGCAGAGAGC
436586	MEIS1	chr2:66437806-66437833	27	2	CATGCAGCCAGGTC
437388	ANTXR1	chr2:69245309-69245425	116	4	CCTCCTGCGCCCCATCTACACTCCCCCGA
437463	AAK1	chr2:69514482-69514539	57	3	GGGCAGCAGCTGGCTGTG
437465	AAK1	chr2:69514608-69514650	42	7	GCTGTT
437942	ANKRD53	chr2:70979214-70979244	30	2	CGACCAGACGGCAAT
438044	MPHOSPH10	chr2:71133502-71133558	56	3	GAAGATATTGATTCTGAT
438175	DYSF	chr2:71682611-71682649	38	3	CATCATCCTCTT
438679	SMYD5	chr2:73225866-73225903	37	6	GAAGAG
438775	ALMS1	chr2:73490503-73490557	54	2	CAGACCAAGTTCCACACTAGGAGTAAA
438859	C2orf78	chr2:73815072-73815108	36	2	GATGGAAACTTCCCTGGG
439016	SLC4A5	chr2:74252263-74252320	57	3	CCACTGCCACCACCACCA
439073	INO80B	chr2:74455452-74455494	42	2	GCACAAGAAAAAACACAAGAA
442644	ATOH8	chr2:85754661-85754715	54	3	GCACCGCCAGCGCCCCCA
442717	POLR1A	chr2:86031591-86031627	36	2	CTCCTCGCCCTCACTCTC
445475	GPAT2	chr2:96024194-96024254	60	4	GCAGCAGCAGGTGCAT
445631	ARID5A	chr2:96549341-96549377	36	2	GGAGCGGGAGGAGGAGCA
445777	FAM178B	chr2:96972202-96972245	43	2	GCCGAGGCAGGGCAGCAGGGCC
446269	KIAA1211L	chr2:98822839-98822933	94	4	TCTCTCGGGCTCCGTCCCCGCTCC
446455	EIF5B	chr2:99363664-99363741	77	3	AAAGAAGAAAAAGAAGAAGAAAAAG
446461	EIF5B	chr2:99376406-99376495	89	3	GAAGAAGAGGAAGAAGAAGAGGAAGAAAGT
447135	MAP4K4	chr2:101856066-101856138	72	3	GGAGAGAAGACGCAAAGAAGAAGA
447136	MAP4K4	chr2:101869716-101869765	49	3	GGACGACGGATGAGGA
448047	POU3F3	chr2:104855598-104855672	74	4	GGCGGCGGCGGGGGCGGG
448050	POU3F3	chr2:104856336-104856394	58	4	CACCACGCGCACCCG
449363	RANBP2	chr2:108781310-108781340	30	2	GGAACACAGTCAGCC
449624	SOWAHC	chr2:109614510-109614564	54	3	GGGCCCCGAGGCGGCGCT
449625	SOWAHC	chr2:109615974-109616004	30	2	GGAGGGCAGTGGGGGA
450371	ZC3H6	chr2:112299849-112299894	45	3	AGAAGATGGCGAAAT
450374	ZC3H6	chr2:112309974-112310044	70	3	CTACAGTGATGACAACTTCGGTAA
450457	POLR1B	chr2:112542425-112542501	76	3	TCCGGCGTGTACCGAGAGACTGGCG
452532	C1QL2	chr2:119157949-119158021	72	2	CTCTCCAGGAGGGCCCCCGCGGCCCAGGCGGGCCCGG
453091	GLI2	chr2:120989058-120989118	60	3	GCCAGAGGACGACCTGGGGCT
455377	WDR33	chr2:127713943-127713978	35	2	TGCTCAGGCCCGCCGCTC
456347	PTPN18	chr2:130372348-130372384	36	6	GGGACG
458080	R3HDM1	chr2:135651877-135651931	54	2	CCACCACATCCTCCTCCACCCCCACCA
460705	ZEB2	chr2:144389811-144389855	44	3	CGCCTCCCGCTCCGC
462843	NEB	chr2:151727802-151727846	44	3	TGCTGGCTGTGCCAG
463107	PRPF40A	chr2:152676636-152676710	74	4	GCTGCAGCAGCAGCTGCT
464940	TANC1	chr2:159229808-159229845	37	2	AGGAAGAAACTGTCTCCCC
464977	BAZ2B	chr2:159432776-159432875	99	3	TTCATCATCTTCATCATCATCCTCATCTGAATC
465728	IFIH1	chr2:162277479-162277528	49	2	CTCATCTTCACCACCATCATCAATA
466369	GRB14	chr2:164621200-164621257	57	3	TGGGCGGCGCCACACACC
466604	SCN2A	chr2:165389744-165389818	74	5	AAATCAGAAAAAGAA
466884	SCN9A	chr2:166286478-166286517	39	2	TTCTTCTGATTCTTCTTTCT
467375	STK39	chr2:168247287-168247356	69	11	GCCGGG
467806	PPIG	chr2:169636936-169636993	57	3	AGCAGAACAAGAGAAAGA
467886	SSB	chr2:169811285-169811322	37	4	ATGATGAAC
467893	UBR3	chr2:169827723-169827773	50	3	GGAGGCGGCGGCGGTCC
468189	ERICH2	chr2:170770842-170770942	100	4	CGCCCGCCCCGGACCCGCCTCCCAG
468190	ERICH2	chr2:170770969-170771017	48	8	GCCCCC
468191	ERICH2	chr2:170782246-170782327	81	3	AAGTCCCTTCTACAGAATACTGAAAATA
469304	CIR1	chr2:174349041-174349078	37	4	GAGGAAGAG
469305	CIR1	chr2:174349122-174349162	40	4	TTCTTTTTTC
469320	SCRN3	chr2:174427853-174427896	43	3	TCAAATTTATCAG
469366	WIPF1	chr2:174575275-174575362	87	4	CCGCCCCCGCCAAAACCTCCA
469741	EVX2	chr2:176080264-176080300	36	2	CCGCCGCCACCACCACCA
469743	EVX2	chr2:176080411-176080465	54	6	GCCGCGGCC
469766	HOXD8	chr2:176130549-176130597	48	4	CCCGCACGCGCA
469774	HOXD4	chr2:176152844-176152882	38	3	TCCTCATCTTCC
470019	NFE2L2	chr2:177234123-177234196	73	3	TCCTTTTCAAGTTGTTCCTGTCTT
470420	TTN	chr2:178530843-178530897	54	3	GTTCTGGAGATTTCACTC
470436	TTN	chr2:178650215-178650251	36	2	TTTCCTCTTCAGGAGCAA
470437	TTN	chr2:178651265-178651307	42	2	CTTTTCGGGAACAACTACTTT
470443	TTN	chr2:178672043-178672079	36	2	CTTCTTCAACTCTGTGTT
470444	TTN	chr2:178672096-178672200	104	6	TCTTCTACTTCATGAAAC
470449	TTN	chr2:178677809-178677863	54	3	TCTTCTTCAGGAACAACT
470450	TTN	chr2:178682747-178682834	87	10	TATTCTTCA
470452	TTN	chr2:178695939-178695997	58	3	TCATAGCATTCTTGCCCTT
470463	TTN	chr2:178780067-178780091	24	2	TCTTTTTCATAC
471172	NEUROD1	chr2:181678634-181678679	45	5	TCCTCCTCT
471223	SSFA2	chr2:181892212-181892236	24	2	AGGACGAGGAGG
472060	ZNF804A	chr2:184938704-184938756	52	9	TGCAGC
472648	FAM171B	chr2:186694306-186694351	45	5	CAGCAGCAA
473368	COL3A1	chr2:189003734-189003788	54	3	GGTGCTCCTGGTCTTCCCT
473375	COL5A2	chr2:189039511-189039564	53	2	AGGTGGGCCAGGCGCACCAGGAGGGCC
473376	COL5A2	chr2:189058489-189058525	36	2	CCCAGGATCTCCTCGTTC
473792	NEMP2	chr2:190519107-190519155	48	2	ATGTCTTTCTGCGATATAGACAATT
476011	HSPD1	chr2:197487052-197487087	35	3	CATACCACCTCC
476897	SGO2	chr2:200571706-200571748	42	2	AATGAACAGCTGGCTCAGATG
477477	NOP58	chr2:202302923-202302982	59	4	GAAGAAGAGGAAGAA
477621	BMPR2	chr2:202555684-202555732	48	2	TGATAAGAACCTCAAGGAAAACTC
477975	RAPH1	chr2:203441241-203441331	90	6	GGGGGTGGTGGAGGA
479793	UNC80	chr2:209820552-209820668	116	3	GTGGAGATGGAGGAGGTGGAGGAGAAGAAGGAGGAG
480408	ERBB4	chr2:211947434-211947463	29	2	CAAGTTCTTGAAGTC
482454	SLC11A1	chr2:218383008-218383034	26	3	CCAGCCCGA
482533	ZNF142	chr2:218643479-218643567	88	3	TGGGTGAGGAGTTTCCTGCAGGAGGGAC
482539	STK36	chr2:218692630-218692694	64	3	CCTGGCAGCCATATCCACTGCT
482566	CYP27A1	chr2:218782185-218782225	40	2	GGCTGAGCTGGGCTGCTGCGA
482659	CFAP65	chr2:219004105-219004225	120	4	TCCTCCTCCTCCTCCTCTATCTCCTCTTCT
482720	RETREG2	chr2:219178405-219178453	48	4	TGGGCCTGAGCC
482830	SPEG	chr2:219489749-219489791	42	3	CCAGCCCCTGAGCCC
482848	TMEM198	chr2:219547811-219547852	41	2	CTGCGCTGTGCCCCGCCCACT
482849	TMEM198	chr2:219547978-219548015	37	2	CTGCTGGCGAAGCTGGCCC
482855	OBSL1	chr2:219570890-219570945	55	2	CGGCGGGCTCCAGCACGGGGACGGAGGC
482868	STK11IP	chr2:219608371-219608419	48	2	AGGAAGAAGAGGAGGCAGGACCAGA
482875	SLC4A3	chr2:219629332-219629368	36	4	GAGGAAGAG
485363	COL4A4	chr2:227077929-227077983	54	3	CCTGGGTGGCCTCGAACT
485430	COL4A3	chr2:227263902-227263938	36	2	TCACCAGGTCCTCCAGGA
486683	C2orf72	chr2:231037817-231037866	49	8	GGCGGC
486684	C2orf72	chr2:231038098-231038193	95	4	CCGTCCAGGCGGCCGCCTGCAGGG
486821	NCL	chr2:231455403-231455490	87	4	CCAAAGCCTCCCCGGCCTCCGCCA
486827	NCL	chr2:231461545-231461671	126	7	TCCTCATCGTCATCGTCA
486833	NCL	chr2:231461802-231461934	132	6	TGCTTTGCCTGGTGTGGCTAAC
486962	PTMA	chr2:231711938-231711984	46	3	GAGGAAGAAGGTGGAG
487218	CHRNG	chr2:232543590-232543641	51	3	TGACCATCCTCATGGTCG
488638	IQCA1	chr2:236380592-236380634	42	2	CTTCTTTGCCTTTCTTCCCTTT
489005	COL6A3	chr2:237336407-237336488	81	4	GTCACAGGCTTTGTTGTGGTG
489154	LRRFIP1	chr2:237763410-237763463	53	3	AGAAAAAGAAAAACAACA
489302	ERFE	chr2:238159107-238159157	50	3	GCGCCCGCAAGGAGCC
489304	ERFE	chr2:238162752-238162806	54	3	CCCCAGGGCCCCCCAGG
489349	TRAF3IP1	chr2:238329016-238329052	36	3	AAGGAGAAGGAC
489792	HDAC4	chr2:239176440-239176548	108	4	GCTTCTCCAGCTTCTGCTCCCGGCGCT
490199	NDUFA10	chr2:239973551-239973614	63	3	ACGATCAGCTTCAAGGAGGGA
490806	PASK	chr2:241106658-241106701	43	2	CCTGGGCCACATCACTCAGGCT
490882	SEPT2	chr2:241350102-241350137	35	3	GATGCAGGCGCA
491092	GAL3ST2	chr2:241799081-241799123	42	2	CTCCTGCTCCTCCTGGCCCGGA
491570	TCF15	chr20:610065-610119	54	2	CGCCGCGCCGCCCCCGGGGCCCGCGCAG
491592	SCRT2	chr20:664213-664241	28	2	CCCCGCCGCCCCCG
492567	ATRN	chr20:3471217-3471244	27	2	GGGCTGGGAGGCCG
492640	SIGLEC1	chr20:3689621-3689663	42	2	AGGCCCAACAGCAGGACCAGG
492676	CENPB	chr20:3784869-3784947	78	5	CCTCTTCATCATCGT
492712	MAVS	chr20:3864700-3864754	54	2	GCATGGTGCTCATCCAAAGTGCCTACCA
493003	PRNP	chr20:4699380-4699500	120	5	GGTGGTGGCTGGGGGCAGCCTCAT
494098	TMX4	chr20:7982475-7982565	90	3	CTTCTTCATCATCGACAAGAGCTGTCTTTCT
495806	ESF1	chr20:13776045-13776103	58	3	TCATCTTCATCCTCCTCT
496680	SNRPB2	chr20:16737324-16737359	35	3	AAAGAAAAGAAA
497079	MGME1	chr20:17990074-17990106	32	2	AACCAGAATATTCAGA
497130	OVOL2	chr20:18056794-18056836	42	7	CGCTGC
497786	INSM1	chr20:20368681-20368735	54	2	CGGAGCGGGCGGAGGCGGCACCTGCGAG
498182	PAX1	chr20:21705943-21705972	29	3	CCCCGGCCA
498183	PAX1	chr20:21709290-21709332	42	2	CGGCGGCTACAGCGCCCCGGG
498670	GZF1	chr20:23365275-23365331	56	6	GAGGAGGAA
501417	BPIFB4	chr20:33081541-33081585	44	3	GTGTGTGGCTGCGCT
501687	C20orf144	chr20:33663702-33663737	35	2	GCGGCCGCAAGAGGCGCG
501690	E2F1	chr20:33686022-33686105	83	4	GGGCCGCGGCGCACTGCGGTGT
501847	RALY	chr20:34077047-34077125	78	13	TGGCGG
502141	NCOA6	chr20:34757893-34757974	81	9	CTGCTGTTG
502327	MMP24	chr20:35226749-35226803	54	6	GCCGCGGCC
502612	PHF20	chr20:35913314-35913344	30	5	AAGAAA
502942	SOGA1	chr20:36802886-36802946	60	4	CTGCTGCTCCACCTG
504604	TOP1	chr20:41061400-41061424	24	2	ATAAACACAAAG
504629	ZHX3	chr20:41204768-41204815	47	3	CTGCTGGGGGCAGATC
504670	LPIN3	chr20:41355969-41356005	36	3	CCACCCTCCACT
504686	CHD6	chr20:41421004-41421040	36	3	GTTTTCCTCCTC
505947	RBPJL	chr20:45312278-45312313	35	3	CGGCTGGTGCTG
506168	MMP9	chr20:46013327-46013436	109	3	GCCCCACAGGTCCCCCCACTGTCCACCCCTCAGAGC
506432	SLC2A10	chr20:46725308-46725361	53	3	CCCTGGGCCTGGCTGGTT
507407	ZNFX1	chr20:49257624-49257660	36	2	CTCCTCATCCCCTTCTGC
507532	PTGIS	chr20:49550147-49550187	40	2	CCAGGGGAGGCTCACCAGGT
508266	NFATC2	chr20:51523402-51523448	46	2	GAGCGCTGCGGCGAGGGGCTCCGG
510555	CTCFL	chr20:57503440-57503502	62	3	TCCCTTCGCGGCTTCCTTCCA
510894	APCDD1L	chr20:58460860-58460921	61	4	CCTGTGCTGCGGTGG
511229	EDN3	chr20:59301499-59301566	67	3	GAGACTGTGGCTGGCCCTGGCGAG
512649	TAF4	chr20:62065250-62065326	76	12	GCCGGG
512727	HRH3	chr20:62219888-62219925	37	2	CCGCCGCCCCGCCCGCCA
512869	RBBP8NL	chr20:62413420-62413456	36	2	AGGCGGCTGTGGGTGGGG
513202	MRGBP	chr20:62798990-62799027	37	3	AAGAGGAGATGA
513204	OGFR	chr20:62804890-62804965	75	8	GAGGAGGAC
513227	COL9A3	chr20:62840587-62840659	72	4	CTCCCGGAGAGCCTGGGC
513249	DIDO1	chr20:62879324-62879442	118	4	CGGTCCCGGTCCCGCTCCCTGCCCCGGGAC
513250	DIDO1	chr20:62879501-62879591	90	5	TCCCGGTGTCGGTCCCAG
513252	DIDO1	chr20:62881463-62881547	84	4	TCTTCTGCTCCTCCAGCTGTC
513535	CHRNA4	chr20:63361114-63361144	30	2	GCAGCAGCAGCGGCG
513866	SLC2A4RG	chr20:63739957-63740018	61	3	GCTGCGCGCCGAGGCGCCGGG
514058	SOX18	chr20:64049362-64049430	68	3	GGCGGCGAGGCCGGCGCGGCGC
514212	MYT1	chr20:64219844-64219879	35	2	CCAGCGCCCACAGCAGCA
520895	APP	chr21:26021987-26022040	53	3	CTTCTTCCACCTCAGCCA
521904	USP16	chr21:29043455-29043515	60	3	GAAAAAGATAGTGGAGGAA
522315	CLDN8	chr21:30215623-30215666	43	2	GCCAAGGAAGGACATCACGAAA
522383	KRTAP13-1	chr21:30396387-30396507	120	4	GGCTATGGATCCAGCAGCTGCAGCTCCCTG
522391	KRTAP13-3	chr21:30425540-30425633	93	3	TGGATCCACAGCCCAGGGAGCAGCAGCTAC
522394	KRTAP15-1	chr21:30440606-30440696	90	3	ATCTCTTGGATGTGGAAACACTGGCCTCCA
522433	KRTAP19-6	chr21:30541706-30541787	81	3	CAGCCATATCTATAGCCTCCACAGCCA
522440	KRTAP19-7	chr21:30561164-30561248	84	2	TCCACAGCCACAGCCATAGCCCAGGCCACCGAAGCCGCCACA
522458	KRTAP6-3	chr21:30592629-30592758	129	11	GGCTGTGGCTAT
522461	KRTAP6-2	chr21:30598773-30598840	67	3	ATAGCCACAGCCCAGGCCTCC
522472	KRTAP6-1	chr21:30613755-30613866	111	5	GCCATAGCCACAGCCCAGGCC
522473	KRTAP20-1	chr21:30616480-30616561	81	3	GTGGCTATGGCTATGGTGAGCGTGGCT
522476	KRTAP20-2	chr21:30635323-30635413	90	8	TGGCTGTGGCTA
522577	KRTAP11-1	chr21:30881095-30881185	90	3	CTGGTTGGCAGACAGTAGAGATGCCTCCCA
522640	KRTAP19-8	chr21:31038319-31038403	84	2	CCGCAGCCACAGCCATAGCCCAACCCACCAAAGCCGCCATAG
522899	SCAF4	chr21:31671629-31671674	45	3	TCTCTCTCTAGAATC
522901	SCAF4	chr21:31671904-31671965	61	3	GGCTGCTGCTGTGATGGTGGA
522907	SCAF4	chr21:31688405-31688448	43	3	TTTCAGCAACTCCAT
522992	HUNK	chr21:31873697-31873771	74	4	GGCGCCTGGGGGAGCCGGC
523433	OLIG2	chr21:33027533-33027575	42	2	CCGCCGCCGCAGCCGCGGCTG
523443	OLIG1	chr21:33070374-33070446	72	4	CCTCCTCCTCCTCCTCCA
523444	OLIG1	chr21:33070788-33070872	84	4	CCGCCGCGCCGCCCCTGCTCG
523639	SON	chr21:33549547-33549627	80	9	AAAAAGAAA
523643	SON	chr21:33550662-33550769	107	3	GGAGTTGCCAGAGCAGCCTGCGGTAACAGCAGCAAT
523649	SON	chr21:33552115-33552220	105	5	CCCTATAGGATAGCACCCAGA
523655	SON	chr21:33552668-33552800	132	4	TGCCACCATTGCCTCCTGAGGAGCCACCAACAA
523661	SON	chr21:33555101-33555188	87	6	GCCGCACCCCCAGCC
523967	RCAN1	chr21:34614946-34614982	36	4	CGCCTCCGC
525023	DYRK1A	chr21:37512057-37512106	49	4	CCATCACCACCA
525735	SH3BGR	chr21:39511719-39511776	57	3	GAGAAGGAGGAAGAAACTG
526604	PRDM15	chr21:41801255-41801316	61	3	CTGCTGCTGCGGCTGCGCCGC
528035	C21orf2	chr21:44330696-44330762	66	2	GGCCCTGTGAGGCTCCATGCTCCCTCCCCACGG
528191	KRTAP10-1	chr21:44539303-44539432	129	8	CAGCAGGCCGGGCGG
528194	KRTAP10-1	chr21:44539488-44539585	97	6	GCAGCAAGACGGCTG
528205	KRTAP10-2	chr21:44550866-44550925	59	4	CAGCAGACGGACTTG
528207	KRTAP10-2	chr21:44550940-44550987	47	3	GCAGCAAGACGGCTG
528229	KRTAP10-5	chr21:44580016-44580076	60	4	CAGCAGACAGGCTTG
528247	KRTAP10-7	chr21:44600945-44601005	60	4	CTGCTGCAAGCCTGT
528249	KRTAP10-7	chr21:44601300-44601393	93	6	GCCTGCTGTGTGCCC
528253	KRTAP10-8	chr21:44612467-44612526	59	4	TGCTGCAAGTCCATC
528254	KRTAP10-8	chr21:44612592-44612667	75	5	CTGCTGTGTGCCCAT
528285	KRTAP10-11	chr21:44646752-44646876	124	8	CTGCTGTGAGCCTGT
528292	KRTAP12-3	chr21:44658036-44658156	120	4	CTGCCAGGCATCCGTGCTACATGCCCGTGAG
528851	COL18A1	chr21:45480093-45480139	46	5	AGGGCCCCC
528885	COL18A1	chr21:45496512-45496548	36	2	CCCCCAGGACCTCCAGGG
528896	COL18A1	chr21:45504503-45504548	45	5	GGCCCCCCA
528897	COL18A1	chr21:45505214-45505252	38	4	CCAGGGCCCC
528898	COL18A1	chr21:45505372-45505409	37	4	GGCCCCCTG
529580	PRMT2	chr21:46651832-46651946	114	2	TCTCCCCTGCACCTGTGCGTCTGGCCCTCTTCACGTCCTCCTGGCCTGCTGTCTGCC
531292	TMEM121B	chr22:17120740-17120812	72	3	AGGAGGAGGTGGCCGCGGAGGAGG
531293	TMEM121B	chr22:17120930-17120972	42	2	GCCGCCGCCCCCCCCGCGGCT
531531	BCL2L13	chr22:17727349-17727457	108	2	CTGTCCCCCGCCAGCGAGAAGAAGCCCATGCCGCCGTCTGAGGGCAAGTCTAGA
532298	ARVCF	chr22:19990625-19990655	30	2	CCACTGACCATGCCA
532483	SCARF2	chr22:20429565-20429636	71	3	GCAGCAGGCAGACGAGCAGCGACGA
532486	SCARF2	chr22:20437664-20437694	30	2	GCAGCAGCAGCGACG
532536	MED15	chr22:20566575-20566620	45	3	CAGCCACCAATGCAG
532614	PI4KA	chr22:20858673-20858708	35	3	CCGCCTCCGCCT
532810	RIMBP3B	chr22:21383933-21383997	64	3	GCTGGAGAAGCCACAGGCGGGA
532922	CCDC116	chr22:21637005-21637053	48	2	GATGAAGACCAGGATGAGGACAAG
532929	SDF2L1	chr22:21642358-21642402	44	2	GGGGCTGCCTGGCCGGCGCTGTT
533048	PPM1F	chr22:21939549-21939592	43	3	TCCTCCTCCTCATCG
534058	PIWIL3	chr22:24759879-24759916	37	3	TGCTCCTCCTCC
534566	MYO18B	chr22:25946190-25946233	43	2	CACAGCGGACCTGGAGAACATG
534817	SRRD	chr22:26483968-26484052	84	4	GCCCCGGGGGAGAGAGGCGGC
535482	MN1	chr22:27799466-27799561	95	4	GCTGCTGTGGAGGCTGCTGCGGGG
535771	CHEK2	chr22:28734462-28734506	44	3	TCCTCAGGTTCTTGG
535958	EMID1	chr22:29232321-29232375	54	3	CCTCCTGGCCCACCAGGG
535980	EWSR1	chr22:29286969-29287041	72	2	CAGCAGAACACCTATGGGCAACAAAGCAGCTATGGA
536054	NEFH	chr22:29490008-29490136	128	3	AAGGAGGAGGTCAAGTCCCCAGAGAAGGCGAAATCTCCAAAA
536331	TBC1D10A	chr22:30292431-30292507	76	5	GGGCTGAGTCCTTGG
536359	CCDC157	chr22:30372111-30372193	82	4	GCAGGTGCAGCAGCTGGAGGA
536360	CCDC157	chr22:30372130-30372193	63	3	GCAGGTGCAGCAGTTGGAGGA
536362	CCDC157	chr22:30376488-30376609	121	5	CAGCCCTGCACATCCCCACCTCGG
536366	RNF215	chr22:30387254-30387278	24	2	CGGAGGCGGCGG
536595	MORC2	chr22:30934104-30934157	53	2	GCTTCCACCTCAACTTCCTCCTCATCA
538559	MYH9	chr22:36285708-36285732	24	2	GCTCCTCCTCCA
538561	MYH9	chr22:36288849-36288933	84	4	CCTCCAGCTGCGTCCTCCAGCT
538649	EIF3D	chr22:36511503-36511551	48	4	CTTCTTCCTCCT
538865	KCTD17	chr22:37060828-37060918	90	6	GGAGGAGCAGGTGGA
538943	SSTR3	chr22:37206724-37206769	45	3	CTCCTCCCCATCCTC
539015	ELFN2	chr22:37373462-37373499	37	3	GCCCCCGCCGCT
539067	CARD10	chr22:37510302-37510339	37	6	CTCCTT
539127	SH3BP1	chr22:37655493-37655553	60	4	CCAGCCTCCCCCAGC
539132	PDXP	chr22:37659118-37659192	74	5	GCTGCGCGCCGAGGG
539173	TRIOBP	chr22:37734807-37734914	107	3	CCAGAGAACTGGGAAGAGAAGCCCACTCACGAGCCCC
539179	TRIOBP	chr22:37746281-37746368	87	4	GGCCGGAGGCGCGGCGGCGGGC
539208	H1F0	chr22:37805887-37805956	69	4	AAGAAGGCAGCCAAGCCA
539299	SLC16A8	chr22:38081393-38081452	59	5	GTCGCCGGCGCG
539759	CBX7	chr22:39134614-39134667	53	2	CCTTGACCACCACCTCAGGTGCCCCCG
539983	CACNA1I	chr22:39686060-39686105	45	3	GGGCAGCGGGGGCGC
540190	TNRC6B	chr22:40266693-40266723	30	2	ACAGCAGCAGCCCCC
540218	MKL1	chr22:40420891-40420945	54	3	CTGCTGCTGGTGGAGGAT
540390	DNAJB7	chr22:40861842-40861888	46	2	CTCAGCTACTTCTTTGAATTTTCT
540562	CHADL	chr22:41237912-41237948	36	3	GGGCCGCGCGGA
540786	MEI1	chr22:41793848-41793890	42	2	AGGCCTGTGCTTGACTACCTGG
540814	SHISA8	chr22:41910410-41910455	45	3	GCGGCCTTGAACGCG
540824	TNFRSF13C	chr22:41926182-41926219	37	3	CCAGGACCAGCG
541288	BIK	chr22:43129229-43129298	69	4	TGCTGCTGGCGCTGCTGC
541730	PARVB	chr22:44100079-44100115	36	2	GACCCCAAGTCCAAGGAA
542564	WNT7B	chr22:45931306-45931360	54	2	GCGGTGACGGCGTACGCCAAGCCAGCC
542713	PKDREJ	chr22:46263179-46263244	65	3	GAGGCCACCGGGCGCCCCGGAG
542835	CELSR1	chr22:46536785-46536868	83	4	CCGCAGAGCCGGGCACCGGCT
545068	CRELD2	chr22:49921606-49921641	35	2	GGCCACTGCAGCGGAAAT
545258	PANX2	chr22:50177616-50177652	36	2	AACCTCATCAACCTCGTC
545259	PANX2	chr22:50178187-50178240	53	3	GCCCCCGCCCCGCCGCCC
545338	DENND6B	chr22:50312536-50312566	30	2	GCCTCCAGCTGCAGG
545441	NCAPH2	chr22:50518213-50518261	48	2	TGGAACCAGAGGGCATGTCCCCCA
545557	ACR	chr22:50744966-50745057	91	3	CCCACCCCCACCCCCACCCTCACCTCCACC
548456	TTLL3	chr3:9810315-9810390	75	3	CACCCACCCCCACGGCCCCCCGCA
548575	VHL	chr3:10141887-10142020	133	3	GGCGCGGAGGAGCCGGGCGCCGAGGAGTACGGCCCGGAAGAAGAC
548610	TATDN2	chr3:10260375-10260449	74	4	CCAGCCAGGAGAGAAGGA
549159	SYN2	chr3:12004734-12004782	48	4	GCCGCCGCCCGC
549420	TMEM40	chr3:12748663-12748717	54	3	GAGGAGGATGAGGAAGAA
551511	KAT2B	chr3:20040493-20040557	64	5	GGGGCCGGGCCA
554987	TRIM71	chr3:32818621-32818684	63	3	CCCGTCGGCCCTGCCGCTCC
556150	TRANK1	chr3:36856294-36856335	41	7	TCTTCC
556451	PLCD1	chr3:38020283-38020321	38	2	GAGCTGGACTGCACCTTCAG
556665	SCN10A	chr3:38723473-38723509	36	3	CTCAGGATCTTC
556774	GORASP1	chr3:39100366-39100426	60	4	CCAGGTGGTAGAGCA
556796	XIRP1	chr3:39189208-39189244	36	3	CCTCAGCCAGAT
556900	MOBP	chr3:39502765-39502871	106	3	CGCCAGCCGAGCAGCAGCCCCCTCAGAAGGCCAAG
557173	RPL14	chr3:40462098-40462162	64	4	AAGGCTCCAGCCCAG
559034	NBEAL2	chr3:47002085-47002112	27	3	GCAGCTGCA
559180	PTPN23	chr3:47410654-47410691	37	3	GCCCCATCCTCA
559242	CSPG5	chr3:47577172-47577209	37	3	TCATCCTCCTCT
559258	SMARCC1	chr3:47636044-47636098	54	3	TTCACTATCCTGTTCATT
559315	SMARCC1	chr3:47781737-47781791	54	2	TCCCCGAGCCCGCCGCCGCCCACCGCTG
559568	PLXNB1	chr3:48416386-48416433	47	2	CCCGGCCACCTCCACCCCACTGGC
559643	COL7A1	chr3:48575067-48575112	45	5	GGGTCCAGG
559876	USP19	chr3:49109134-49109170	36	2	CCTCAGCCACCAGCTCCT
559899	CCDC71	chr3:49163166-49163305	139	21	GCCTTG
560077	BSN	chr3:49554777-49554826	49	8	CCGGCC
560100	BSN	chr3:49650790-49650871	81	4	GCCCCCTGCCCACCAAGGCCA
560101	BSN	chr3:49652683-49652763	80	4	GAGGAGCAGCTGCGGGAGCAA
560104	BSN	chr3:49656922-49656970	48	4	CAGCAGCTGCAG
560106	BSN	chr3:49662383-49662419	36	2	GGCCCCGCCCTCCCGGAG
560117	AMIGO3	chr3:49718210-49718254	44	5	CAGCGGCGG
560152	UBA7	chr3:49811366-49811414	48	4	CTCTTCCAGTGG
560369	TMEM115	chr3:50358505-50358553	48	2	GGAGCAGCAGCGCCAGCAGCAGCA
560861	ACY1	chr3:51989032-51989068	36	2	TGCCTGCCCTGCCCAGTG
560893	DUSP7	chr3:52056236-52056311	75	3	CCCGCCCCGGTGCCTGCGCTCGGAC
560942	ALAS1	chr3:52202536-52202578	42	2	CAGACTCCAGATGGAACACAG
560988	BAP1	chr3:52404478-52404514	36	3	CGTCATCCTCAT
561018	STAB1	chr3:52515003-52515040	37	2	CTGCACTCAGGAGATTCCAG
561379	ACTR8	chr3:53882021-53882090	69	3	CTTCTCGCCGCCCTGCTCCTTCTC
561830	ERC2	chr3:55699428-55699476	48	4	GATGGTGGTGGT
563885	CADPS	chr3:62481816-62481860	44	3	TTGGGTAGGTTCACA
563987	CADPS	chr3:62874809-62874902	93	8	CCGGCGCCGCCG
564300	ATXN7	chr3:63995970-63996006	36	3	CTCTTCCTCCTC
564588	MAGI1	chr3:65356649-65356717	68	3	GACCGCTCTCCGCCGGCTGGGG
564592	MAGI1	chr3:65379376-65379429	53	9	GCCGCT
566089	FOXP1	chr3:71047022-71047067	45	3	TGCTGCTGCTGTAAA
566276	EIF4E3	chr3:71725298-71725355	57	3	CGGCGGCGGCGCGGGACCC
566641	GXYLT2	chr3:72888317-72888449	132	4	CCGCGCTCAGCCCCGCAGCGCCACCCGCGCGCC
574089	CPOX	chr3:98593378-98593480	102	3	CGCCGCACTGGGACCAGGCGCGGAGCCCTCCGC
574421	COL8A1	chr3:99795560-99795614	54	2	AGGCCAGCCAGGACCTCCAGGACCCCC
576683	BBX	chr3:107710581-107710611	30	2	GAAGACGAAGAAGAG
576880	CIP2A	chr3:108553681-108553712	31	2	TCTGTACTTCTTTTC
578055	CCDC80	chr3:112638148-112638200	52	3	TTTCTCTTGCTCTGCTC
578056	CCDC80	chr3:112639299-112639331	32	2	TCCTTCCTCACCTTGCC
579926	C3orf30	chr3:119146880-119146975	95	4	TCCGTACCATCTGACCAAAGACCT
580647	HCLS1	chr3:121632447-121632489	42	7	CTCAGG
580678	GOLGB1	chr3:121691722-121691765	43	2	CTTGGATCAGGTCTGCATCTAG
580852	CASR	chr3:122284746-122284822	76	2	AGCAGCAGCAGCCCCTGACCCTCCAACACCAGCAACGAGC
581221	ADCY5	chr3:123448117-123448214	97	7	AGCCGCCGCCGCCG
581703	HEG1	chr3:125013573-125013603	30	2	GAAGAGGAGGAGGAG
581712	HEG1	chr3:125055818-125055863	45	3	GCGGCAGCAACAGCA
581744	SLC12A8	chr3:125187365-125187401	36	2	TGACGAAGGACACCAGGA
582200	ZXDC	chr3:126475752-126475816	64	3	GCGGCGCCGGGGCTCGCGCCGA
582233	CHST13	chr3:126524382-126524422	40	2	GCGCCGCGCTCCCGCTCCTAT
583158	ISY1	chr3:129134108-129134147	39	3	TCCTCCTCTTCC
583338	PLXND1	chr3:129586674-129586704	30	2	TCACCACCCGCATGC
583471	TRH	chr3:129976751-129976813	62	4	AAGAGGGAGAGGAAG
583720	PIK3R4	chr3:130744925-130744960	35	3	TGCTTTCTCAGA
584703	AMOTL2	chr3:134367536-134367601	65	3	CTCCCTCTGCAGCCGCGCATT
584705	AMOTL2	chr3:134370826-134370857	31	2	CCCTCAGCAGGGGGGC
584706	AMOTL2	chr3:134371191-134371236	45	3	GCCCTGGGGCTCCTG
584781	KY	chr3:134610220-134610261	41	3	TGTCCACCAGGTGC
585697	DZIP1L	chr3:138062926-138062958	32	2	GAGGAAGATCTTCCAAG
586020	FOXL2	chr3:138946022-138946068	46	3	GCGGCTGCAGCCGCA
587207	U2SURP	chr3:143053676-143053733	57	10	GAGAAA
588219	PLSCR1	chr3:146528693-146528737	44	3	ACTGGCTGATTATAC
589732	MED12L	chr3:151416317-151416382	65	4	GCAGCCCCAGCAGCCTC
591491	CCNL1	chr3:157159984-157160020	36	3	CGTCGTGGTCGT
591764	SHOX2	chr3:158105780-158105853	73	8	CCTCCGCCG
592190	SCHIP1	chr3:159764661-159764697	36	3	GGAGGAGGACGA
592333	C3orf80	chr3:160226207-160226294	87	3	TGCAGCTGCCCACCTACGAGGAGGCCA
592644	OTOL1	chr3:161503186-161503258	72	4	GGGGGAGAAGGGGGAGAT
593956	SLITRK3	chr3:165188663-165188709	46	3	CCACCACCACCACCT
594857	GOLIM4	chr3:168010315-168010355	40	3	TCTTCTTCCTCC
595381	SEC62	chr3:169992779-169992851	72	4	AAGTCAGACAGTGAGAAA
595494	SKIL	chr3:170361355-170361425	70	3	AAGAAACTGAAGGAGAAGTTTAG
595699	TNIK	chr3:171110736-171110806	70	3	GGAGCCTCCTTGGGAGCCAGGCTG
598706	TTC14	chr3:180608726-180608776	50	3	AAGCAGAAAACAAAGAA
599066	SOX2	chr3:181712980-181713046	66	3	ACACCTACATGAACAGCTCGC
599468	ATP11B	chr3:182865621-182865656	35	2	TTATCCCATCTTAACAAC
599917	EIF2B5	chr3:184135458-184135493	35	2	GGAGCCAGAGGTGGCGGA
599958	VWA5B2	chr3:184233344-184233382	38	2	GGCCCCGCCAGGCCCGCCGG
599989	PSMD2	chr3:184306411-184306465	54	3	CAAAGACAAGGAGGAAAA
599996	EIF4G1	chr3:184321956-184322011	55	6	GAAGAAGGA
600015	CHRD	chr3:184380348-184380378	30	2	GCTGCTGCTCCTCGG
602020	P3H2	chr3:190120666-190120714	48	4	CAGTAGCAGCGG
605880	NKX1-1	chr4:1403680-1403719	39	3	TCGTCCTCGTCG
606120	TACC3	chr4:1728038-1728110	72	2	CAAAGCGGAGACTCCGCACGGAGCCGAGGAAGAATG
606523	FAM193A	chr4:2693678-2693724	46	3	GCGCTCTCACCTGCT
606612	ADD1	chr4:2928338-2928372	34	3	GCCAGCCCCGA
606675	HTT	chr4:3074951-3075083	132	4	GCCGCCGCCGCCGCCGCCGCCGCAGCTGCCTCA
606712	HTT	chr4:3214023-3214055	32	2	CTGCAGCTGCCTGGCC
606880	DOK7	chr4:3493013-3493055	42	2	GGCAGCCACTCCTCCTACGCC
607107	ADRA2C	chr4:3766617-3766653	36	3	CGGCGCTGGCGG
607109	ADRA2C	chr4:3767511-3767597	86	4	GGCGGGGAGGGCGGCGGCGAGCG
611405	CPEB2	chr4:15003850-15003931	81	14	CAGCCG
612262	LCORL	chr4:18021686-18021722	36	3	AGCGGCGGCGGC
613070	SLIT2	chr4:20568915-20568945	30	2	ATGACTGTGAAAATA
613684	ADGRA3	chr4:22515704-22515740	36	2	CAGCGAGAGCAGCAGCTAA
614115	PPARGC1A	chr4:23884860-23884904	44	3	ATCAAGTTCAGAAAG
614346	DHX15	chr4:24576460-24576514	54	3	GAATGTGCTGAATGGGTT
614478	CCDC149	chr4:24876657-24876694	37	2	GCTTCCTTCTTACACACCA
615228	STIM2	chr4:27017750-27017793	43	2	GCAGCACTGTGCCGTCCACGCC
619892	RBM47	chr4:40432689-40432753	64	3	CGGCTGCGGCGGCAGCAGCAC
622314	CNGA1	chr4:47943193-47943253	60	4	TCTTTGCTTTTCTCC
622543	ZAR1	chr4:48491180-48491213	33	2	CGGGAGAGCGGCCGTCG
623465	FIP1L1	chr4:53428100-53428166	66	3	CTCCTCCCACTCACCTTCCAC
623475	FIP1L1	chr4:53453003-53453076	73	12	AGAGAC
624208	EXOC1	chr4:55896787-55896823	36	2	TTGCTGAACTTGAAGAAT
624333	KIAA1211	chr4:56314489-56314560	71	4	GGAGGAGGGCGGCGGCT
624334	KIAA1211	chr4:56314672-56314744	72	3	GGAGGGCCGGCGGGAAGAGGAGGA
624385	THEGL	chr4:56530822-56530867	45	5	CCGAGGAAC
625959	ADGRL3	chr4:61587266-61587307	41	3	GAGAGCTATCCTAT
628123	YTHDC1	chr4:68314125-68314213	88	3	CTCGCTCTCTGTCTCGATCACATAATCGAT
628132	YTHDC1	chr4:68337173-68337248	75	5	TCCTCTTCCTCCTCC
628133	YTHDC1	chr4:68337273-68337309	36	3	CATCTTCCTCCA
628624	STATH	chr4:70000896-70000943	47	4	CAACCACAATAC
628747	OPRPN	chr4:70409789-70409851	62	3	CCACAAAACCCACCACCACTG
629501	ANKRD17	chr4:73102445-73102513	68	7	TTTCTTCTTT
629558	ANKRD17	chr4:73258340-73258388	48	4	CCGCCGCCTCCA
631988	HNRNPD	chr4:82356622-82356670	48	2	ATAGTTACCATAGCCCTGATTCCA
631991	HNRNPD	chr4:82373609-82373667	58	3	CCGCCGTAGCCGCCTACCG
632684	NKX6-1	chr4:84497820-84497880	60	4	AGGAGGACGAGGAAG
632685	NKX6-1	chr4:84498046-84498082	36	3	GGAGGACGACGA
633536	SPARCL1	chr4:87493744-87493786	42	2	GCCATCAGCACCGCCATCATC
633586	DSPP	chr4:87614049-87614121	72	4	GATGATCCTAATAGCAAT
633589	DSPP	chr4:87616509-87616548	39	7	AGTGAC
633699	SPP1	chr4:87981599-87981654	55	3	CTGATGAATCTCACCAGT
633702	SPP1	chr4:87982758-87982802	44	3	CAGCCATGAATTCCA
633931	NAP1L5	chr4:88697682-88697721	39	3	CCTCCGCCGCTG
635494	SMARCAD1	chr4:94234019-94234088	69	4	TTTCAGAACTGGAAGACC
638464	CXXC4	chr4:104491354-104491400	46	3	GAGGAGGAGGAGGCG
638466	CXXC4	chr4:104491414-104491486	72	4	CCCCCGCCCCCGCCGCCG
638830	NPNT	chr4:105942464-105942535	71	3	CAACAAGACCTACTCCAAAGCCAA
638952	GIMD1	chr4:106367348-106367377	29	2	CCAGCAGAACTGTTT
639862	SEC24B	chr4:109494670-109494723	53	3	TCCAGCTTCAGCTCCAGC
639960	GAR1	chr4:109816211-109816247	36	2	GAGGTGGCAGCAGCAACC
639961	GAR1	chr4:109816255-109816279	24	2	GGTGGAGGCGGC
639968	GAR1	chr4:109823982-109824030	48	2	AGAGGAGGAAGAGGTGGGGGCTTC
640806	LARP7	chr4:112644707-112644742	35	2	AAGAAGAAAGAAGCTGAA
643369	TNIP3	chr4:121157130-121157189	59	3	CTGCCTGTCGTCCTCTCT
643847	FGF2	chr4:122827056-122827117	61	10	GGGGCC
645435	LARP1B	chr4:128091088-128091140	52	3	GAGGACGAGGAAGAGGAC
647022	PCDH10	chr4:133154954-133154998	44	3	GACAGTGATCATGGA
649100	MAML3	chr4:139890142-139890179	37	2	GTGGAGCTTGGCCTGGAGT
649512	ZNF330	chr4:141233837-141233900	63	3	GAGGAGGATGAAGAGGAAGAA
651272	PRMT9	chr4:147638533-147638575	42	2	CATTGCTTTACTGTGATGCTGA
652842	FHDC1	chr4:152943143-152943194	51	4	CACCTCCTCCAC
653311	DCHS2	chr4:154489575-154489607	32	2	GATTGCAGGGAGCCGA
653543	MAP9	chr4:155352965-155353031	66	4	CTCTTTCTATTCTTT
653722	CTSO	chr4:155953798-155953834	36	4	CACAGCAGC
654623	FNIP2	chr4:158829127-158829163	36	3	AGCAGCAGTAGC
656456	ANP32C	chr4:164197085-164197172	87	4	ACCTTCCTCATCCTCCTCCTC
659392	HMGB2	chr4:173332084-173332166	82	3	TCTTCATCTTCATCCTCCTCCTCCTCA
659643	CEP44	chr4:174308807-174308853	46	3	CTGAAATAAAGGTGC
663022	CENPU	chr4:184712967-184713009	42	2	GATATCTTCCCTTTTGTCATGA
665959	SLC12A7	chr5:1111869-1111910	41	3	CGGGCTCGGGGCCCT
666116	SLC6A18	chr5:1245989-1246079	90	5	GACACGGACATGCGCCCA
666593	IRX4	chr5:1879529-1879574	45	3	CTCCTCCCGCCCTC
667060	IRX2	chr5:2748887-2748935	48	4	TCGTCCTCCTCG
669852	ANKRD33B	chr5:10564682-10564732	50	4	CGGAGAGCGTCC
671072	TRIO	chr5:14487500-14487626	126	7	GCGGCGGCGGCGGCAGCG
671680	MYO10	chr5:16702926-16702997	71	3	TTTCTTCTTCCTCCCGTTTCTTCT
677327	NPR3	chr5:32711839-32711922	83	3	CGGCGGCACCGGTGGCGCGGGCATAGG
678548	NIPBL	chr5:37059001-37059025	24	4	AGATTC
679708	PTGER4	chr5:40692088-40692129	41	3	CAGACCTCTCACTGC
680250	GHR	chr5:42694921-42694945	24	2	ACTCAAGAATGG
680272	SELENOP	chr5:42801214-42801269	55	3	GGTGATGATGCCCATGAT
681211	HCN1	chr5:45695871-45695917	46	5	CGCCACCGC
684329	PDE4D	chr5:59893360-59893420	60	4	GGCGGCGGCGGGGGC
684331	PDE4D	chr5:59893462-59893504	42	2	TGGGGATGCAGGAGCCGGAAC
684756	ZSWIM6	chr5:61332412-61332478	66	4	GGGCGGCGCGGCGCGG
684758	ZSWIM6	chr5:61332748-61332808	60	4	CGGCCGCAACCTCGG
685684	SREK1IP1	chr5:64724452-64724502	50	3	CCTTTTTTTGATGTTAC
686152	SREK1	chr5:66164824-66164879	55	3	TCCCATTCTAGCTCAAAA
686155	SREK1	chr5:66170637-66170757	120	7	GAGAAAGACAGGGAAAAG
686159	SREK1	chr5:66170803-66170855	52	3	AAGAAAAAGAAAAGGAAC
686933	SLC30A5	chr5:69121744-69121768	24	2	TAGCCATGCCCA
686956	CCNB1	chr5:69168248-69168296	48	2	GTGCCAGAGCCAGAACCTGAGCCA
687098	OCLN	chr5:69509438-69509474	36	6	TGGCTA
688026	MAP1B	chr5:72195388-72195512	124	10	AAGAAGTCAAAA
688029	MAP1B	chr5:72197735-72197799	64	3	GAAAAGAAGACTTTGCACCAA
688087	ZNF366	chr5:72443974-72444022	48	2	CCTTGCAGGCATCCTCCAGCACCT
688354	FOXD1	chr5:73447193-73447261	68	4	GGCCTGAGCGGCGGCGGC
688357	FOXD1	chr5:73448008-73448113	105	6	CGCCGCCGCCCGCGCCCC
688659	HEXB	chr5:74685340-74685394	54	3	TGGCGCTGCTGACGCAGG
688923	POLK	chr5:75596776-75596812	36	2	ATAGCTTCAGTAGATACT
689426	ZBED3	chr5:77077381-77077467	86	4	CCGCTCCAGGGCCCGCTCGCG
689982	DMGDH	chr5:79069557-79069602	45	3	AGCCCCGCAGCAGGA
690099	JMY	chr5:79314613-79314667	54	3	TCCCCCACCACCACCACC
690236	CMYA5	chr5:79689979-79690045	66	4	GGAGCCGGAGACCGAGGA
692676	RASA1	chr5:87268719-87268781	62	3	GGTGCTGCTGCTGGCGTAGCC
695731	CHD1	chr5:98856580-98856635	55	3	ACCGATGATCTGAATGAA
696836	SLCO4C1	chr5:102296092-102296128	36	2	CTTCTGAAGCTCCTGGGG
702313	SRFBP1	chr5:122020475-122020542	67	3	GTGATGGAGGAGAAGGAATATT
702396	SNCAIP	chr5:122423033-122423069	36	2	ACCAGAAAGGGGGTGAGT
703821	PRRC1	chr5:127524665-127524707	42	2	GTTACTTCTATCCCACCACCT
704317	ADAMTS19	chr5:129461452-129461500	48	4	CCGCCGCCGCCC
705315	HSPA4	chr5:133091269-133091309	40	2	TGTCCAGGGCATCTTCAGTG
706428	SPOCK1	chr5:136978673-136978716	43	3	TCATCCTCTTCCTCA
706595	HNRNPA0	chr5:137753348-137753432	84	2	CCGCCGCCGCAACCACCGTAGCCATTGTAACCGCCGCCGCCG
706622	MYOT	chr5:137875850-137875899	49	2	CCAAACTACAAATGCAAAGCCCATA
707337	NRG2	chr5:139848470-139848530	60	3	CCGGGCCCGGGTCCCGGGC
707386	NRG2	chr5:140042835-140042859	24	3	GGGCTGCG
707388	NRG2	chr5:140042916-140043015	99	3	TGCTGCTGCTGCTGCTGCTGCTGCCCCTCTCGC
707481	ANKHD1	chr5:140402135-140402193	58	4	CGGCAGCAGCGGCAG
707548	ANKHD1	chr5:140524102-140524182	80	4	AAAAGAGAAAAAGAAAAAAG
707549	ANKHD1	chr5:140524206-140524236	30	2	AGAGGATGAATGATGA
707586	IK	chr5:140658996-140659115	119	7	GGAACGAGAGCGAGATCG
707795	PCDHGA9	chr5:141405388-141405428	40	2	TTTTTTCGTTCTTTCTTTTC
707796	PCDHGA10	chr5:141413181-141413207	26	2	CGCTCAAAGGAAT
707881	ARAP3	chr5:141654356-141654416	60	4	TCCTCATACACAGGC
709110	PRELID2	chr5:145796498-145796538	40	2	GAAATCCAACCCCTGTGAAT
709254	RBM27	chr5:146229806-146229866	60	5	GGAGTAAGAGTC
709268	RBM27	chr5:146261704-146261746	42	2	TCACCTCCCACAGCAGCAACA
709335	TCERG1	chr5:146509167-146509197	30	2	AATATATCACAGACA
709826	SPINK5	chr5:148120334-148120390	56	3	AGAAAGGAGCAATACAGG
710374	PPARGC1B	chr5:149833359-149833432	73	3	AGGAGGAGGAAGAGGAGGAAGAAA
710376	PPARGC1B	chr5:149836873-149836927	54	6	AGAGGAGGA
710472	PDGFRB	chr5:150126548-150126599	51	2	AGGGACAGGATGGCTGAGATCACCACC
710533	TCOF1	chr5:150379343-150379404	61	3	GAGGAGGACTCAGGGAGCAGT
710536	TCOF1	chr5:150398355-150398399	44	3	AAAAAAAGACAAAGA
710636	SYNPO	chr5:150656738-150656780	42	7	CGCCCC
710879	FAT2	chr5:151521380-151521440	60	4	TGGCAGGTTGGACCC
710988	G3BP1	chr5:151797252-151797306	54	3	GAGCCTGATCCTGAACCA
712579	LSM11	chr5:157743959-157744015	56	3	GCGGGCTCGGGGCGCGGCC
713023	RNF145	chr5:159203622-159203646	24	2	TTTTTTTTTTTC
713344	C1QTNF2	chr5:160354848-160354894	46	5	CCTGGGGGC
713352	SLU7	chr5:160404501-160404551	50	3	TTCTTCTTTTTCTTT
717000	SMIM23	chr5:171785882-171785931	49	3	AGCAGGTGGCAGCAGA
717174	EFCAB9	chr5:172203267-172203317	50	3	ACAGAGGAGAAAGAAA
717491	CREBRF	chr5:173091330-173091387	57	3	AGGATGATGAAGAGGAAA
718417	HRH2	chr5:175685454-175685504	50	3	TTCATTCATTCATTTG
718456	CPLX2	chr5:175878974-175879019	45	3	AGGAGGAGGAGCGGC
718619	SIMC1	chr5:176290204-176290307	103	5	CATGCCCACCACGAGCCTCCT
718621	SIMC1	chr5:176290510-176290636	126	3	CACACTCACCTGGAGACATGCCACACTTACCAGGAGACGTGA
718760	SNCB	chr5:176629545-176629642	97	3	ACGCCCTCCTTGGTCTTCTCCGCCGCCGCCACA
719145	PRR7	chr5:177455387-177455448	61	10	CGCACC
719146	PRR7	chr5:177455941-177455984	43	3	CCTGCCCAGCGCCCC
719154	DBN1	chr5:177466961-177467007	46	3	CTCCTGCTCCAGCCG
719164	PDLIM7	chr5:177483667-177483711	44	2	TCTTGCAGTAGAAGGCCTGTCCT
719177	FAM193B	chr5:177524756-177524817	61	2	GGGAGGGGGCCCCCTCACCTCTGCCCATGGT
719464	HNRNPAB	chr5:178204923-178204971	48	2	CGGCGGGGGCTGGCACGCGCGACCG
719476	COL23A1	chr5:178247779-178247815	36	4	GGGCCAGGG
719751	GRM6	chr5:178994834-178994903	69	4	GCCCGCCGCGCGCGACAG
719912	ADAMTS2	chr5:179345235-179345312	77	5	GCGGCGGCGGCAGCA
720016	RUFY1	chr5:179550611-179550647	36	3	GGAGCTGGAGCC
720080	CANX	chr5:179724710-179724779	69	4	GAAGGAAGAGGAAGAGGA
720646	TRIM41	chr5:181224145-181224251	106	3	GTGGAGGAGGAGGAGGAGGACAGAGAGGAGGAAGAA
720648	TRIM41	chr5:181224419-181224485	66	2	GGACGAGGAGGAACTGAGGGAGGAGGATGAGGA
721204	FOXQ1	chr6:1313398-1313470	72	4	GCCCCGGCCTCGCCCGCC
721235	FOXF2	chr6:1390081-1390165	84	4	CCTCCTCCTCCTCGTCCTCGT
721236	FOXF2	chr6:1390170-1390230	60	4	AGCGCGGGCGCCGGC
722031	FAM50B	chr6:3850080-3850163	83	4	AGCGCCAGCACCAGGAGCAGC
723244	DSP	chr6:7585726-7585799	73	6	GCTCCGGATCCC
724879	PHACTR1	chr6:12718773-12718827	54	2	TGGATGTAGAGTCAGCTCAAAGACTCT
725217	RANBP9	chr6:13711197-13711287	90	2	GGGCGGCGCCGCGGGCGGCGGCAGCCGCGGAGGCAGGGGGAGGCGG
725915	JARID2	chr6:15496500-15496557	57	3	GCAGCTGCGGGAGGGCCT
726177	ATXN1	chr6:16326973-16327030	57	3	CACCGTGTGTGGTCTGAAG
726513	RBM24	chr6:17292031-17292099	68	4	CAGCAGCCGCCGCCGCTG
726650	FAM8A1	chr6:17600536-17600612	76	4	CCCCGGGCCGAACCACAGG
729421	HIST1H1C	chr6:26055811-26055856	45	3	CTTGGGCTTAACAGC
729449	HIST1H1E	chr6:26156648-26156687	39	2	CCTGGTGCAGACCAAGGGCAC
729450	HIST1H1E	chr6:26156826-26156862	36	3	ACCCCCAAGAAG
729451	HIST1H1E	chr6:26156953-26157028	75	5	CAGCCAAGCCCAAGG
730190	HIST1H1B	chr6:27866874-27866966	92	6	TTGGGCTTTGCAGCT
730969	TRIM26	chr6:30186201-30186249	48	4	TCCTCCTCTTCC
730972	TRIM26	chr6:30186304-30186361	57	3	CCTCTTCCTCCTCATCCC
731090	GNL1	chr6:30546147-30546202	55	3	CTCCTCATCCCCATCCCC
731096	ABCF1	chr6:30582400-30582445	45	3	GAGGAAGAAGGAGAAG
731101	PPP1R10	chr6:30602270-30602399	129	3	CCCACCCATGCCACCACCAGGGCCTTCATGGGGACGATG
731102	PPP1R10	chr6:30603584-30603626	42	2	GAGCCACCTGACCCACCAGGT
731116	PPP1R18	chr6:30684871-30684901	30	2	GCCTCCTCCTTCTCCA
731267	MUC22	chr6:31025571-31025607	36	3	CCACCATGGCCT
731269	MUC22	chr6:31027204-31027282	78	5	AGGCTCTGAGACCACCAC
731270	MUC22	chr6:31028042-31028120	78	5	ACAGCCTCTGAGACCACC
731315	CDSN	chr6:31117114-31117204	90	4	GCTGCTGCTGCTCGAACTGAAAGCT
731321	PSORS1C1	chr6:31138658-31138714	56	3	ACACAGACCCCAGCTCCTT
731458	NFKBIL1	chr6:31548300-31548399	99	4	GCCCGCCACCACTGCACCGGCCCTGT
731484	PRRC2A	chr6:31637521-31637569	48	2	TCCCGACGGGACAGAGGAGCCTGGG
731535	VARS	chr6:31792407-31792443	36	2	CTGCTGCTGTTGGAACTT
731585	ZBTB12	chr6:31900353-31900407	54	3	CCCAGGCTGCCCCCCGCC
731586	ZBTB12	chr6:31900695-31900725	30	5	TCCTCA
731663	TNXB	chr6:32096038-32096068	30	2	GCACACACCGTCCTG
731683	PRRT1	chr6:32150511-32150553	42	2	GGGCTGGCGCCAGCGGGCGGCG
731696	AGPAT1	chr6:32171430-32171476	46	3	GCAGCAGGAAGAGCA
731735	C6orf10	chr6:32293098-32293134	36	2	TTTGTCACCTTTTGCGTT
731927	HLA-DQB2	chr6:32757791-32757833	42	2	GGAAGATAAGCCCCAGCACGA
731975	BRD2	chr6:32977901-32977948	47	4	GAGGAAGAGGAG
731976	BRD2	chr6:32978342-32978373	31	2	GCTTTAGGACCTTCTG
732057	COL11A2	chr6:33169426-33169462	36	2	CCTGGCGGCCCCGACTCT
732058	COL11A2	chr6:33171491-33171563	72	4	ACCAGGAAGCCCAACAGG
732065	SLC39A7	chr6:33202355-33202403	48	2	GGACACGCTCACAGTCATACACAT
732107	DAXX	chr6:33320104-33320176	72	4	CCTCCTCCTCCTCCTCTT
732170	ZBTB9	chr6:33455648-33455684	36	2	CTGCTTCCACTGAAAGCC
732306	LEMD2	chr6:33788916-33789006	90	5	CCGGGCCTCGTCCCGCAG
732650	C6orf106	chr6:34606651-34606693	42	2	GTCAGGAGCAGGAGCCCATGT
732779	ANKS1A	chr6:34889493-34889562	69	3	GGCTCTGGGGGCGGCGGCGGCGGC
732890	DEF6	chr6:35318290-35318368	78	9	AGGAGCTGC
733127	SLC26A8	chr6:35944115-35944151	36	2	TCTCGGTCTCAGCCTTGG
733208	BRPF3	chr6:36201577-36201626	49	4	GAGGAAGAAGAG
733209	BRPF3	chr6:36211426-36211456	30	2	CACAGCCACCACCAC
733245	C6orf222	chr6:36330216-36330268	52	3	GCTTCTTGTCGTGCTGG
734807	FOXP4	chr6:41584843-41584888	45	2	GCAGCAGCAAGCCCTCATGCTCCA
734809	FOXP4	chr6:41587064-41587112	48	2	TGCAGCAGCAGCACCTGCTCAACC
734887	USP49	chr6:41806416-41806488	72	3	GCCGCCGCTCCAGCGCCTCCTCCT
734941	BYSL	chr6:41921644-41921695	51	2	GCGGCGCGGGCGCGGGTACAGGAGAA
735013	C6orf132	chr6:42106686-42106748	62	3	GGGGGTGCTGGAGGAGGCAGG
735071	TRERF1	chr6:42268651-42268723	72	4	GCTGTAGCTGTGGCGGCG
735353	RRP36	chr6:43021676-43021706	30	5	GCCGGG
735427	CUL9	chr6:43187974-43188036	62	3	AAGGCCGAGACCCCCAAGAC
735490	ZNF318	chr6:43339228-43339264	36	2	CTTAGTCTCAGGGGCCCC
735491	ZNF318	chr6:43339615-43339685	70	3	TGGAGGAGGTAGAACGGGGGGTGG
735503	ZNF318	chr6:43369187-43369241	54	4	GGCGAGCCGGGGTC
735532	ABCC10	chr6:43445722-43445789	67	4	GGCCTGCTGGGGCTCCT
736149	RUNX2	chr6:45422750-45422821	71	4	GGCGGCGGCGGCGGCTGC
739533	DST	chr6:56640277-56640325	48	2	AATTTGGAACTAATCCTGAACGGA
741154	PHF3	chr6:63712679-63712723	44	2	AGAGAAAAACTCGTGTGTTCAGC
743353	COL9A1	chr6:70232671-70232726	55	3	TCCAGGAGGGCCAGGCCG
743355	COL9A1	chr6:70241980-70242035	55	3	CCAGGCAAGTCCAGGGAGC
744252	KHDC3L	chr6:73363733-73363842	109	3	AGGCAGGGACCCAGCAATCCCCCCAAGCTGCCAACA
744858	COL12A1	chr6:75102628-75102664	36	2	CCCTGAGGGCCTGGAGGA
745107	MYO6	chr6:75891240-75891306	66	3	GGAAGAAAAGAGAAAGAAAAGA
746692	TENT5A	chr6:81752006-81752084	78	5	CGCCGCCGCCGAAGT
747157	SNAP91	chr6:83593527-83593575	48	4	GGTGGTGGCAGC
748847	MDN1	chr6:89662832-89662870	38	3	TCTTCCTCCTCA
751418	POU3F2	chr6:98835075-98835137	62	3	GGCGGCGGCGGCGGGGGCGG
751586	PNISR	chr6:99409262-99409289	27	3	GGAGGTCCT
751961	ASCC3	chr6:100715418-100715459	41	2	TAAAAGCAGATAAAATAAGTG
754772	AK9	chr6:109659229-109659283	54	6	TCTTCCTCT
755013	CDK19	chr6:110621299-110621362	63	3	CTGTGGAGGGGCTGCGGCCTG
756000	MARCKS	chr6:113860233-113860286	53	3	CGGGCGAGGAGGCGGCAG
756628	COL10A1	chr6:116121664-116121735	71	4	CCAGCTGGTCCTGGTAGG
756649	NT5DC1	chr6:116238288-116238338	50	3	AGGCACGAGGAGTCAG
756655	TSPYL4	chr6:116253446-116253509	63	3	CCTCCTGCACTACCTTCTTTT
756766	RSPH4A	chr6:116627835-116627901	66	4	GGAAGAGGAAGAGGAAGC
756933	VGLL2	chr6:117270733-117270779	46	3	GCACCACGCGCACCC
758041	TBC1D32	chr6:121334378-121334424	46	4	CGCCTGCAGCAT
758760	TRDN	chr6:123516154-123516202	48	8	TTTTTC
759154	RNF217	chr6:124963132-124963197	65	3	CCCTCCCCAGCACCCGACTCGT
759763	SOGA3	chr6:127476365-127476431	66	3	TCAAATCTTGGCCATTTTCTTTA
759769	SOGA3	chr6:127515007-127515048	41	2	CTCAGCTCATCCATCTCGGTT
759770	SOGA3	chr6:127516082-127516125	43	2	CCGCCCCCTCCTCCCCCTTCC
760719	EPB41L2	chr6:130956007-130956055	48	2	TTGCTCACTGAGGGTTTTTCTTCC
762692	IFNGR1	chr6:137198256-137198310	54	2	ATCACTATCAAAACAATTTCTGGAGTG
763016	PBOV1	chr6:138218099-138218129	30	2	TGAGGAACATTTCAT
763341	CITED2	chr6:139373362-139373460	98	4	AGCCGCCGCGGGTGCTGCTGCCCG
764329	ADGRG6	chr6:142417324-142417355	31	2	AAGTCTATGGAAAAGA
764415	HIVEP2	chr6:142760048-142760084	36	2	TCTCCTAGGAGATAAATG
765531	ADGB	chr6:146672340-146672393	53	3	AGGGAAAAGAAGTAAAGG
765990	SASH1	chr6:148343092-148343169	77	13	CCGGAG
766405	LATS1	chr6:149684295-149684364	69	3	GGAGGGGGAGTCTGTACCTCTT
769585	TAGAP	chr6:159036153-159036183	30	2	TCATGCTCCCCACCG
769620	FNDC1	chr6:159239748-159239820	72	4	CCACCACCCGCCGCACGA
769831	WTAP	chr6:159748290-159748356	66	3	AAAGATGAACTGGAACAAGACC
769948	IGF2R	chr6:160102603-160102645	42	2	GCTCAGCCTGCTGCCTGCTGGC
770038	SLC22A3	chr6:160348573-160348611	38	2	CGCGGGCCAAGCGCCGCGG
770283	MAP3K4	chr6:160992004-160992040	36	4	CCGCCGCCA
771749	C6orf118	chr6:165302196-165302280	84	2	CTTCAGATTACACAGGGTCTTCACGCCTGGCGTCTCGCAGTG
772860	AFDN	chr6:167872287-167872326	39	3	AGAAAAAAAGAAG
772946	FRMD1	chr6:168064933-168064970	37	2	CGCCCAGGTCAGCCAGCAG
774340	DLL1	chr6:170283775-170283812	37	2	GGTGGCCCCTATCGTGGCA
775607	UNCX	chr7:1236605-1236641	36	4	CGCGCCGCC
776261	MAD1L1	chr7:2219338-2219389	51	3	TGCAGCTCCAGCTGCTCC
776463	LFNG	chr7:2513216-2513276	60	5	GATGGATGGATG
776516	IQCE	chr7:2593082-2593118	36	2	GAGGAGAGAGCGAGGAGGA
777413	FOXK1	chr7:4682512-4682556	44	4	GGGCTCCTCCGG
778187	USP42	chr7:6155125-6155179	54	3	AAATCAAAGAAGAAAAAA
778400	ZNF853	chr7:6621287-6621356	69	6	AGCCGCAGCAAC
778406	ZNF853	chr7:6621585-6621720	135	6	GCAACAGCAACAACAGTTACA
778409	ZNF853	chr7:6621796-6621912	116	7	CAGCAGCAGGAACAATT
778440	ZNF316	chr7:6643010-6643055	45	3	GGAGGAGGAGGAAGA
778444	ZNF316	chr7:6653141-6653197	56	2	CGGCCCCCGGCGGGAGCCCGACGACACGG
779650	PHF14	chr7:10982441-10982494	53	2	CTGAATGAAAATATTAAAGAAAAAGAA
779651	PHF14	chr7:10982567-10982675	108	6	AAGAAAAAGAAAAGGAGA
779875	THSD7A	chr7:11831828-11831882	54	3	AGCGGCAGCAGCAGCAGC
782511	SP8	chr7:20785521-20785565	44	5	GCCGCCGCA
783984	HNRNPA2B1	chr7:26193622-26193688	66	3	CCATATCCACCTCCTCCACCA
784274	HOXA2	chr7:27102134-27102171	37	3	CGGTGGCGGCGG
784284	HOXA4	chr7:27130621-27130664	43	2	CCGCCCGAGCCGCCGTGCTGCG
784305	HOXA13	chr7:27199680-27199735	55	6	GCGGCAGCG
784734	CREB5	chr7:28804324-28804414	90	5	GCACCCACACCAGCACCA
785047	WIPF3	chr7:29884012-29884074	62	3	CCCCGCCCCCTCCACCCTCAC
785169	ZNRF2	chr7:30285542-30285599	57	3	CCGGCGGCCCCGGCAGCC
786473	DPY19L1	chr7:35037858-35037894	36	2	CGGAGGCGGACGCCCTTC
787765	POU6F2	chr7:39339668-39339728	60	5	CAGCAGCACCAG
787988	CDK13	chr7:39951499-39951564	65	3	CAAGGAACCGCCCAAGGCCTA
789290	AEBP1	chr7:44114047-44114168	121	5	AGGTGGAGCCCGAGTTTGAGACCC
789308	GCK	chr7:44145598-44145665	67	3	CGCGGAGCACGATGTCGCAGCG
789833	ADCY1	chr7:45574560-45574605	45	4	GCGGCGGAGGCG
790755	PKD1L1	chr7:47936876-47936924	48	2	GCCTGTGTTTTTTCATTAACAACA
800780	BAZ1B	chr7:73447290-73447337	47	3	TCTTCCTCCTCCTCC
800863	MLXIPL	chr7:73624451-73624492	41	2	GACCTGCAAGCCCGCCGGCCA
801161	ELN	chr7:74054733-74054767	34	3	GCAGCTGCAAAG
801169	ELN	chr7:74060393-74060501	108	2	GGTGCTGGCATCCCTGGACTTGGAGTTGGTGCCGGCGTCCCTGGACTTCGGAGCA
801457	GTF2IRD1	chr7:74601103-74601139	36	6	TCCTCT
802318	SRRM3	chr7:76267361-76267403	42	2	CAGCGGAACGGAGCGCAGCGGG
802859	RSBN1L	chr7:77736420-77736476	56	3	AGACAAAAAAAAAGAAAG
802936	MAGI2	chr7:78019626-78019742	116	3	CGAGCCTCGGGCCGCCCCTGGCCGCCGAGGCGGGCCTCC
802988	MAGI2	chr7:78127240-78127356	116	5	GGGGAGGCTGCCTGTAGTCCAGT
802989	MAGI2	chr7:78132968-78133022	54	3	GCTGCGCCAGGGGACTCT
804477	PCLO	chr7:82915096-82915120	24	2	GAGGAAGGTCTG
804486	PCLO	chr7:82955590-82955644	54	3	TCCTCTAACAATTCTTCT
807244	AKAP9	chr7:92079126-92079169	43	2	AGAATGTGTGAAGAGAAATAA
807253	AKAP9	chr7:92097290-92097327	37	2	AGAAGAAAAACGAGAAAG
807868	COL1A2	chr7:94420246-94420273	27	3	CTGCTGGTC
809380	TRRAP	chr7:98910176-98910275	99	4	CCTCCAGCCCCTGGCCCTGCCCCA
809400	TRRAP	chr7:98965704-98965746	42	2	GAGCTGGTGAAGACGAGCCTG
809621	ZNF655	chr7:99572916-99572958	42	2	TGTGAAGCATCTGATAAATCC
810013	PPP1R35	chr7:100436196-100436262	66	3	GGGCTGCCGGGCCGCGGGCTCA
810170	GIGYF1	chr7:100685988-100686045	57	2	TCCTCCTCCAACCCTTCGGAAGGTTCCACC
810244	ZAN	chr7:100773313-100773349	36	3	CAGCCCCTGCAG
810313	ACHE	chr7:100890981-100891023	42	2	GGAGGAGGAGGAGAAGCAGGG
810342	MUC3A	chr7:100958796-100958871	75	3	CAGCTTCACTTCTTCGATCACCAC
810452	VGF	chr7:101163038-101163104	66	2	CTCCGCCTCCTCCTGCAGCGCGCCGCGCCTCCGC
810455	VGF	chr7:101163350-101163376	26	2	GGGGGCGGCACGG
810458	VGF	chr7:101163716-101163788	72	2	CTCCTCCCCGCCACGTCTCTCGCTCCTCCGCCGCCTC
810459	VGF	chr7:101163898-101163982	84	4	GCCGCCCGGCCTCCACCTGCC
810460	VGF	chr7:101164288-101164319	31	2	CCGTCTCCTGCTGCCG
810729	COL26A1	chr7:101545388-101545441	53	3	CCCGGCCCCCCAGGACAA
811111	SH2B2	chr7:102300586-102300616	30	5	CCCGGT
812016	SRPK2	chr7:105143281-105143323	42	2	TTCTGTTTCTTTTTCAGATATT
812041	SRPK2	chr7:105203717-105203753	36	4	GGTGGCGGT
813941	DOCK4	chr7:111728520-111728556	36	3	CGGCACGGGCAC
814771	FOXP2	chr7:114628606-114628678	72	3	CAGCAACAAGCCCTGTCTCCAACAA
814773	FOXP2	chr7:114629861-114629987	126	7	GCAGCAGCAACAGCAACA
814775	FOXP2	chr7:114631580-114631625	45	3	TCCAGCAGCAGCAAC
817518	WASL	chr7:123684532-123684580	48	4	TCATCATCTTCA
817525	WASL	chr7:123692546-123692576	30	2	GGAGGAGGTGGAGGT
817601	SPAM1	chr7:123959798-123959834	36	2	TGCTGATGATGTCTGTAT
818851	LRRC4	chr7:128028889-128028918	29	2	TGTTGCTGCTGCGGA
818937	RBM28	chr7:128335923-128335983	60	5	CATCATCATCGT
819131	CCDC136	chr7:128794377-128794431	54	9	GAGGAA
819134	CCDC136	chr7:128809497-128809600	103	5	GGCCAGCTGCAGGAGGAGCAG
819135	CCDC136	chr7:128815671-128815742	71	3	AAAGAGGAGGAAAAGAAAGCAAGAG
819137	CCDC136	chr7:128815801-128815855	54	2	AGGAGGAGAAGGAAGAAGACAAAGAAG
819535	KLHDC10	chr7:130070708-130070759	51	6	GCGGGGGCA
819752	KLF14	chr7:130733652-130733707	55	3	CGGAGCACGGGATCGGGA
819964	PODXL	chr7:131556271-131556301	30	5	GGCGAC
822485	UBN2	chr7:139231619-139231691	72	4	GCCGGCCCCGCCGGAGCC
822501	UBN2	chr7:139284069-139284140	71	4	CTAAGCCTTCTGTATCAA
822583	CLEC2L	chr7:139523959-139524019	60	3	CCCCGCCGCCCCGCGCCCCC
823376	MGAM	chr7:142008506-142008626	120	5	CCCCAGATCCTGGGACAACTGGTA
823457	MGAM2	chr7:142221181-142221243	62	3	ACAAATAATGATGCTGCTAGC
823775	LOC100507507	chr7:143380333-143380437	104	2	GGGGTCTCCACCAAGCGCAGTCTCAGAATGCCCAAGAGCCCCACCGTCGCCC
823776	ZYX	chr7:143383089-143383152	63	3	CCTAAGTTTACTCCAGTGACT
825711	ZNF282	chr7:149223837-149223917	80	13	CCCAGC
825712	ZNF282	chr7:149224047-149224119	72	8	CGGGGGCGG
825810	ZNF746	chr7:149474820-149474866	46	3	CCGCCGCCACCGCCG
825890	KRBA1	chr7:149730240-149730282	42	7	GCCCCA
825893	KRBA1	chr7:149733262-149733307	45	3	CCCCCTCCGGAAGCTG
825923	SSPO	chr7:149783580-149783638	58	3	CCCGGCGCTGTCTGCCTATG
825953	ZNF862	chr7:149850185-149850248	63	3	GAGGAGCTGCCGGTGGTGTTC
826189	ZNF775	chr7:150397530-150397566	36	3	AGCACCTGCGCA
826412	ATG9B	chr7:151018759-151018842	83	3	GCAGCGGTGCGCAGGAACGCGGGCGGC
826438	AGAP3	chr7:151115065-151115113	48	4	GCGCCCAGCCCC
826457	IQCA1L	chr7:151197221-151197302	81	5	TCTTCTCTTTTCCTTCC
826808	KMT2C	chr7:152148617-152148663	46	2	GTGGACCCACAGAGCGCAAGTCAA
827566	DPP6	chr7:154052954-154053020	66	3	GCCCGCGGGAGCGAGGCGGCGGC
827982	PAXIP1	chr7:154968762-154968826	64	3	TGCTGTGGAAAATGCAACTGT
828364	RBM33	chr7:155700810-155700846	36	2	AAGAAGAAGAAGATGAAG
828373	RBM33	chr7:155738180-155738221	41	2	CATTCAATCAGCAAGGACCAG
828379	RBM33	chr7:155739771-155739901	130	3	GCAACAGCCCCCGCCACAGCACCAGCCCCCACACCAGCACCC
828415	SHH	chr7:155803063-155803109	46	3	CCGCCGCCGCGGTCC
829030	MNX1	chr7:157005628-157005658	30	2	GTCCTCGTCCTCCTC
829031	MNX1	chr7:157005739-157005786	47	2	TCCCCGCGCCCCCGCCGCCGCCCT
831920	ARHGEF10	chr8:1860063-1860135	72	3	TGTACCCTGCGGCTACGCGGTGCC
832001	KBTBD11	chr8:2001446-2001500	54	3	CCGCGTCCCCGGAGGAGC
833830	MCPH1	chr8:6444437-6444466	29	2	TGTGGAAACTCAGGA
834059	DEFA6	chr8:6925937-6925998	61	3	AGCCTTAGCCTGGAGTGGATC
834393	PRAG1	chr8:8318835-8318894	59	5	GGGAGCCGGGGC
834417	PRAG1	chr8:8377353-8377383	30	5	GCCGCT
835187	RP1L1	chr8:10607993-10608071	78	3	CTGGGCCTCTACACCGTCTGACTCTGG
835623	FDFT1	chr8:11808705-11808753	48	8	CCCACT
839132	CCAR2	chr8:22616142-22616178	36	2	AGGAAGAAGCCACCAAAG
839268	RHOBTB2	chr8:23007216-23007246	30	2	ATCAACACCACCACC
839875	NEFM	chr8:24917311-24917374	63	3	GAAGAAAAGAAAGAAGAACCA
839876	NEFM	chr8:24917417-24917480	63	5	AAGAAGAGGAGG
839878	NEFM	chr8:24918172-24918230	58	3	GAGAGGGAGAAAGCGAGGAG
839902	NEFL	chr8:24952885-24952947	62	7	TTCTTCTCC
840897	SCARA5	chr8:27904795-27904822	27	3	TCTCCTTTC
842043	PURG	chr8:31032348-31032402	54	3	GCCATGCTCTTGCCGGTG
844208	ADGRA2	chr8:37841589-37841646	57	3	GCCCCCCATGCCCCGCCCCCG
844683	HTRA4	chr8:38974380-38974432	52	2	CTGCCCCGCGGTCTGCCAACCCACGCG
845562	SFRP1	chr8:41309068-41309110	42	2	GCCGAGCCCACCGCCAGAAGC
845796	KAT6A	chr8:41933149-41933265	116	8	GAGGCTGCTGCTGCT
845800	KAT6A	chr8:41934335-41934377	42	2	CTCCTCTGAATGCCTGCTGCTC
846252	HGSNAT	chr8:43140517-43140579	62	4	GCTGGCCGCGCCGCT
848533	PCMTD1	chr8:51820471-51820522	51	3	TTTTTCATCCTCTTCCAT
849362	SOX17	chr8:54459699-54459735	36	6	CACCAG
849546	XKR4	chr8:55102642-55102696	54	3	GGCGGCTGCTGCCCGCAC
849748	TGS1	chr8:55802464-55802500	36	3	GAACAAGAAGAA
849969	PENK	chr8:56441741-56441783	42	2	TTCATGAAGCCCCCATACCTT
850670	TOX	chr8:58815400-58815448	48	2	GCTGCTGCATGGTGAGAGGCTGGT
851233	CHD7	chr8:60781276-60781347	71	4	AAGGAAAAAAAAGAACCC
851870	YTHDF3	chr8:63186971-63187019	48	2	ACAGCAGCAACAACCACCACAACC
852675	DNAJC5B	chr8:66080408-66080469	61	4	GCTGCAACTGCTGCT
853028	CSPP1	chr8:67137462-67137531	69	4	GAAAGAGAAGAACATGAA
853308	PREX2	chr8:68080519-68080548	29	2	TATGAAACATCGACT
853989	NCOA2	chr8:70144665-70144718	53	3	CCTTGATTACCCATCATC
855955	ZFHX4	chr8:76852554-76852587	33	2	GACACAAAGAAGGCAAA
[truncated: 239 more rows]
