# Supplementary material for: Detecting tandem repeat variants in coding regions using code-adVNTR
Source: iScience. 2022 Jul 19;25(8):104785. doi: 10.1016/j.isci.2022.104785 (PMC9379575; doi:10.1016/j.isci.2022.104785)
Supplement: Table S2. Short coding polymorphic VNTRs, related to STAR Methods [file mmc3.xlsx]

## Sheet: Sheet1
Supplementary Table 2. Short coding polymorphic VNTRs.
ID	Gene	Position (GRCh38)	Total length	Reference repeat count	Exemplar Motif
938	CDK11B	chr1:1645155-1645241	86	4	CGCTCCTTCTGCCCGCCGCTCG
1481	HES5	chr1:2529748-2529841	93	6	GGCGGCGGGGAGCG
4510	RERE	chr1:8359779-8359846	67	11	CTCCCG
4635	RERE	chr1:8656263-8656287	24	4	TCTTTG
11807	ZDHHC18	chr1:26826949-26826997	48	8	AGCGGC
13462	SDC3	chr1:30908506-30908585	79	13	GGCCCC
14280	RNF19B	chr1:32964454-32964526	72	4	CGGGCGGCGGGCCCGGGG
15239	CLSPN	chr1:35751263-35751353	90	6	TCTTCTTCCTCCTCC
23635	L1TD1	chr1:62210022-62210092	70	3	AGAGGAGGAAGAGGCCTCAGGGCT
30693	CLCA4	chr1:86580213-86580250	37	6	TCCTAC
31805	BARHL2	chr1:90716834-90716918	84	4	GGCTGCTGCTGTGGCGGCAAA
44891	FLG2	chr1:152356273-152356330	57	3	AGCCAGAGGACTGACCTG
44941	CRCT1	chr1:152515497-152515581	84	4	CTGCTGCGGCTCCGGCAGGGG
45029	LCE1F	chr1:152776539-152776587	48	2	TGGCGGCTGCTGCAGCTCTGGGGG
45136	SPRR1B	chr1:153032447-153032567	120	5	CCCCAAAACCAAGGAGCCCTGCCA
45207	LOR	chr1:153261274-153261406	132	6	GGCGGCGGCGGCGGCTTCTCC
45208	LOR	chr1:153261639-153261756	117	5	CGGCGGCAGCTCCAGCGGCGGAGG
45956	FAM189B	chr1:155250409-155250440	31	2	CGGGGCTGCGGCTGGG
50896	PRRC2C	chr1:171532700-171532821	121	7	GAGAAACAGCAGGAAAAG
60083	ZNF281	chr1:200409611-200409692	81	4	CCGCCGCCGCAGCCACTACCA
62131	MAPKAPK2	chr1:206685284-206685356	72	3	CCGCCGCCGCAGCCCCCGCCGCAG
66198	HLX	chr1:220880229-220880274	45	3	GCAGCAACAGCCGCA
67614	ENAH	chr1:225519338-225519410	72	8	CGTTCCTGC
85135	SKIDA1	chr10:21516534-21516589	55	3	CCCTCCTCCTCCTCCTCT
102355	KAT6B	chr10:75028875-75028954	79	13	GAGGAA
106007	LDB3	chr10:86716378-86716498	120	5	CCTACACCCCCTCCCCTGCCCCTG
108507	TBC1D12	chr10:94402760-94402817	57	3	GGAGGAGGCTGACGAGGA
111638	COL17A1	chr10:104057112-104057157	45	3	CCACCACCACTGCCA
121429	CFAP46	chr10:132877890-132878006	116	7	CTCCTTCTCTTTCTCCT
122520	RNH1	chr11:502130-502160	30	2	CTGGATGTCCAGGCT
122593	DRD4	chr11:637362-637398	36	3	GCGGGGGCATCT
122637	DEAF1	chr11:694957-695011	54	3	CCGCGGCCGCCGCCGCCA
122997	MUC5AC	chr11:1195149-1195239	90	3	ACCACGGTCGGGCCCACCACAGTTGGGTCT
123037	MUC5B	chr11:1250740-1250786	46	3	CACAACCACCACACC
123334	KRTAP5-2	chr11:1597756-1597861	105	7	GGACTGGCAGCAGCA
123339	KRTAP5-2	chr11:1598116-1598239	123	3	CAGCCCCCACAGCCAGAGCCACAGCCCCCGGAGCAGCCA
123381	KRTAP5-5	chr11:1630022-1630075	53	3	GCTGCTGTGTGCCCATCT
125878	TRIM66	chr11:8624888-8625020	132	4	AGGCTGGGCACAGCCTGAGGGTGAGTCACTTACC
125882	TRIM66	chr11:8640514-8640578	64	3	GTGGGGGAGGGGGAAGGGGAG
131476	CCDC34	chr11:27362902-27362956	54	3	TCATCCACGTCTTCCTCA
133299	C11orf91	chr11:33700512-33700559	47	3	GGGGCGGGGAGCGCC
139752	SERPING1	chr11:57600081-57600153	72	3	AACCCACCACCCAACCCACCACAC
142589	PCNX3	chr11:65636777-65636812	35	6	CCTCAG
145276	KRTAP5-11	chr11:71582689-71582757	68	4	GGCACACAGCAGCAAACA
152341	KDM4E	chr11:95026868-95026934	66	11	TGGTCG
152349	SRSF8	chr11:95067564-95067627	63	3	GCTACGGACGGCGGAGCCGCA
158772	DSCAML1	chr11:117428526-117428562	36	4	GGGGGCTGG
158925	TMPRSS13	chr11:117918533-117918638	105	7	TGACCTGGCGGATGA
159263	BCL9L	chr11:118901388-118901436	48	8	GTTCAT
162618	APLP2	chr11:130121740-130121794	54	9	GAAGAG
169119	ATF7IP	chr12:14424663-14424753	90	6	GCCTCTGATGATCTG
172655	BHLHE41	chr12:26122282-26122341	59	5	CGCGGCGGCGGC
178871	KMT2D	chr12:49033867-49033929	62	3	TGCTGCTGCTGTTGTTGCTGC
179865	ANKRD33	chr12:51890756-51890780	24	4	GGCCCA
180151	KRT77	chr12:52703081-52703156	75	5	CCCAAAACCACCACC
180184	KRT78	chr12:52848814-52848864	50	3	CCTGCTGCTGAAGCCGCC
192240	CCER1	chr12:90953711-90953816	105	7	CTCCTCCTCTTCCAG
196979	CKAP4	chr12:106247564-106247619	55	6	GGAGGAGGC
196981	CKAP4	chr12:106247672-106247753	81	7	CTGCGGGTGCTG
197781	SELPLG	chr12:108623899-108623945	46	3	CTGGTTGAGTGGTCTG
203434	WDR66	chr12:121921457-121921504	47	4	AGGAGGAAGGGG
203588	LRRC43	chr12:122192793-122192885	92	4	GAAGAGGTCGTGGAAGACGTCACC
203590	LRRC43	chr12:122200583-122200645	62	3	AAGACAGGAAAGGGAAGGAGA
210351	LATS2	chr13:20988344-20988399	55	3	GGGGCCGGGGCGGGGGCG
217788	SIAH3	chr13:45783929-45784002	73	6	GTGGTGGTGGGA
227982	POU4F1	chr13:78601976-78602084	108	4	CGCCGCCGCCGCCACCAGCGCCGGGGTG
235026	ZIC5	chr13:99970574-99970632	58	5	GCGCCGGCGGCG
235035	ZIC2	chr13:99985551-99985622	71	3	GGCGGCGGCAGCGCCGGCGGCGGG
239183	SOX1	chr13:112067742-112067790	48	4	GGGCGGCGGCGG
242592	HOMEZ	chr14:23275618-23275690	72	6	TCCTCCTCTTCC
242912	NFATC4	chr14:24369696-24369724	28	3	GGGGGTGCT
257099	RBM25	chr14:73105887-73105983	96	16	CGAGAG
259644	GTF2A1	chr14:81192533-81192605	72	12	CATCTT
263918	PRIMA1	chr14:93779203-93779252	49	2	GCGGGGGAGGGGGCCGGCACGGGCA
268369	AHNAK2	chr14:104945669-104945753	84	4	TCCATCTTGGGGCCCTTCAGG
268396	AHNAK2	chr14:104952662-104952736	74	5	TCCACTTTGGGCATC
270668	NIPA1	chr15:22786666-22786719	53	6	GCAGCGGCG
273812	OTUD7A	chr15:31484015-31484073	58	4	GCGGCGGCCGCAGCA
274523	AVEN	chr15:34038900-34038949	49	4	TCCGCCGCCGCC
275763	FAM98B	chr15:38484534-38484588	54	3	TATGGTGGAAGAGGGGGC
276990	STARD9	chr15:42685420-42685492	72	4	TCCAACCCCATTGTGAGC
289121	WHAMM	chr15:82830867-82830930	63	7	CACCGCCAC
289721	WDR73	chr15:84643646-84643682	36	2	CTTGGCTCCGTGTTCCAT
289908	GOLGA6L3	chr15:85245244-85245316	72	2	GAGAGGCTGCGGCAGCAGGAGACGATGCAGGAGCTG
294591	MEF2A	chr15:99712531-99712593	62	3	GCAGCCCCAGCCACAACCACC
296836	SRRM2	chr16:2769102-2769210	108	4	CTCCTCCTCCTCTTCTTCCTCCTCCTC
308789	TBC1D10B	chr16:30369936-30369978	42	7	GCCGGG
308925	FBRS	chr16:30664268-30664322	54	3	CCTCCTCCTCCTCATCGG
309068	SETD1A	chr16:30979965-30980021	56	2	CCTCCGCCCCCACCCCCGCCGCCACCGC
321771	ZFHX3	chr16:72787696-72787768	72	3	CCGCCGCCGCCGCCGCCACCGCCA
321778	ZFHX3	chr16:72797466-72797514	48	4	TGTTGTTGCTGC
328088	ZFPM1	chr16:88534110-88534191	81	3	GCCGCGCCCCCGGGACCCCCTGCGCCC
328120	ZC3H18	chr16:88611302-88611406	104	17	AGCGCG
328170	PIEZO1	chr16:88723239-88723285	46	3	TCCTGCCTGCTCCTGC
330054	ABR	chr17:1229327-1229450	123	3	GGTCCCCGCGGGGAGACTCGGCCTCGGGGTCGGGGCGCCCGG
330988	OR1E2	chr17:3433410-3433464	54	2	GATGGCGGTGTAGTGCAGGAGGAAGCA
331547	PELP1	chr17:4672244-4672334	90	15	TCCTCT
331550	PELP1	chr17:4672901-4672991	90	5	GAGGGCATGGGGCCTGCT
332606	YBX2	chr17:7289532-7289581	49	2	CAGGGGCCTGCGGGCGGCCAGGGGC
332693	POLR2A	chr17:7513995-7514072	77	7	CACCTACTCGCC
332926	PER1	chr17:8144901-8144967	66	11	CTGGGG
337192	MAPK7	chr17:19382194-19382277	83	4	CCTGCCTGCCCACCCCACTGGC
338998	NLK	chr17:28042955-28043032	77	7	CACCACCACCT
343506	KRT24	chr17:40703380-40703452	72	4	AATCCAGAACCCCGCCA
343621	KRTAP1-5	chr17:41026883-41027005	122	4	GCAGCAGCTGGTCTCACAGCAGCTTGGCTG
343624	KRTAP1-5	chr17:41027037-41027155	118	4	CAGCAGCGTGGCTGGCAGCAGCTGGACCCA
343723	KRTAP4-6	chr17:41140277-41140313	36	3	GACAGCAGCTGG
343759	KRTAP4-3	chr17:41168038-41168156	118	4	GCAGCAGCTGGCCTGGCAGCAGCTGGGCCG
343784	KRTAP9-1	chr17:41190526-41190600	74	5	TGCTGCCGGACCACC
343937	KRT15	chr17:41518531-41518641	110	3	ACCACCAACGCCACCACCAAAGCCACCACCAAAAAC
343965	KRT9	chr17:41571598-41571670	72	6	CCAAAGCCACCA
344440	CNTNAP1	chr17:42698808-42698863	55	9	AGCCCC
346762	HOXB4	chr17:48578059-48578127	68	3	GGGCGGTGGCGGAGGCGGCGG
353305	BPTF	chr17:67826121-67826241	120	4	GAGGAGGAGGAAGAGGAGGACAGCGACGCC
356297	MYO15B	chr17:75589193-75589229	36	6	GGCTGC
356397	TRIM65	chr17:75896676-75896712	36	3	CGGGGCCGGGAT
356472	SRP68	chr17:76072414-76072468	54	3	ACCGCCGCCGCCACTGCC
359582	RFNG	chr17:82051633-82051683	50	4	GCGCGCGGGGCCG
359750	CD7	chr17:82316265-82316373	108	4	GCAGGGAGGGCAGAGGCTGTCGGCGGG
359892	FOXK2	chr17:82519932-82519977	45	3	CCGGGGGCGGCGGGG
361430	MYOM1	chr18:3188860-3188986	126	7	GACTGCTTGGATGCCGTG
362188	TMEM200C	chr18:5891375-5891411	36	3	GCGGCGGCGGCC
366121	CABLES1	chr18:23135849-23135932	83	7	GCAGCCGCCGCC
368576	DSG4	chr18:31411328-31411365	37	4	GGCCGCAGG
374434	MEX3C	chr18:51196926-51197013	87	6	TCCTCCAGCTCCTCC
374436	MEX3C	chr18:51197220-51197307	87	5	GGCGGCAGCGGCGGCGGG
375342	MBD2	chr18:54224273-54224340	67	11	CGGCCC
376322	ONECUT2	chr18:57435990-57436026	36	4	GGCAGCGGC
384282	SALL3	chr18:78992913-78992981	68	4	CCCAGCGCGCCCGCCGCC
385058	ADNP2	chr18:80136760-80136814	54	3	TCCTGCAGGCCAGATGAC
385538	HCN2	chr19:590063-590132	69	3	CCGCCCCGCGCCCCCCCAGCAC
385899	ARID3A	chr19:966646-966706	60	4	GCCCAAGCAGCAGCC
386122	C19orf24	chr19:1275564-1275625	61	5	GCTGCTGGCGCC
386754	AP3D1	chr19:2113347-2113383	36	6	CGGGGG
387881	CACTIN	chr19:3613229-3613279	50	8	CCTCGC
388436	CHAF1A	chr19:4422621-4422751	130	6	AGAAGAAGAAGGAGGAGGCCA
389517	MLLT1	chr19:6222390-6222420	30	5	GGGGTG
390850	PRR36	chr19:7871209-7871314	105	3	GGGGTGAGACAGCAAGAGAAAGAGAAGCCTGCAGAG
391262	HNRNPM	chr19:8486115-8486238	123	9	CTGGAGCGCATGGGC
393102	ZNF653	chr19:11505732-11505787	55	3	CCGCGCCCGCCTCAGCCT
393736	CALR	chr19:12943791-12943882	91	10	GAGGAAGAG
394378	NANOS3	chr19:13877368-13877422	54	3	GGAGCCGGTGCCAGCGCC
395214	BRD4	chr19:15242975-15243053	78	3	GCGGCGGGGGGGGCTGCTGGCCCGGGG
395216	BRD4	chr19:15244509-15244575	66	3	GGAGGCGGGGGCGGCTGCTGG
404115	WDR87	chr19:37888536-37888620	84	4	GCCAATTTCTCCCATTTCTGG
404181	SIPA1L3	chr19:38081728-38081770	42	7	GCCACC
404421	RYR1	chr19:38565117-38565216	99	5	GGAGGAGGGCGCGGCGGGGC
405286	PRX	chr19:40396427-40396491	64	4	GGGAGTTTCATCTCA
407503	CLASRP	chr19:45064388-45064475	87	7	CTCCAGCTCCCG
407526	PPP1R37	chr19:45145812-45145870	58	3	TCCCCCACCCCCTCCCTC
407633	PPP1R13L	chr19:45395474-45395571	97	4	GGGGCTGGGGTTGTGGTTGGGGCT
408450	ZC3H4	chr19:47072488-47072550	62	3	GAGGGGGCCCGGGCGGTGGGC
409311	LMTK3	chr19:48493917-48493953	36	6	TCCTCG
410054	SCAF1	chr19:49651018-49651054	36	2	CACCCCCACCCCCACCTG
410056	SCAF1	chr19:49651194-49651254	60	10	GAGGAA
410189	ATF5	chr19:49932610-49932666	56	4	CCACCACCACTACCA
410703	SHANK1	chr19:50668895-50668988	93	3	TGAGGGGGGTGGGCGTGGTGGTGGTGGGGC
413185	FAM71E2	chr19:55358512-55358560	48	2	GCTCCTTCATCTCGCCCCATGGCT
413294	SSC5D	chr19:55517968-55518031	63	4	CCACAACCCCTCACC
413376	ZNF579	chr19:55579541-55579595	54	9	GCCACG
413392	ZNF865	chr19:55613808-55613844	36	3	CCCCCGCCGCAG
422742	APOB	chr2:21043883-21043928	45	5	CAGCAGCGC
429657	ZFP36L2	chr2:43224560-43224648	88	4	GCGCTGGGCGGCGCCAGGCGCCT
431069	FBXO11	chr2:47905539-47905650	111	3	GGCGGCGGCGGAGGCTGCTGCTGCGGCTGCTGCTGC
448047	POU3F3	chr2:104855598-104855672	74	4	GGCGGCGGCGGGGGCGGG
462843	NEB	chr2:151727802-151727846	44	3	TGCTGGCTGTGCCAG
468189	ERICH2	chr2:170770842-170770942	100	4	CGCCCGCCCCGGACCCGCCTCCCAG
469743	EVX2	chr2:176080411-176080465	54	6	GCCGCGGCC
469766	HOXD8	chr2:176130549-176130597	48	4	CCCGCACGCGCA
470436	TTN	chr2:178650215-178650251	36	2	TTTCCTCTTCAGGAGCAA
470444	TTN	chr2:178672096-178672200	104	6	TCTTCTACTTCATGAAAC
470449	TTN	chr2:178677809-178677863	54	3	TCTTCTTCAGGAACAACT
472060	ZNF804A	chr2:184938704-184938756	52	9	TGCAGC
472648	FAM171B	chr2:186694306-186694351	45	5	CAGCAGCAA
477975	RAPH1	chr2:203441241-203441331	90	6	GGGGGTGGTGGAGGA
479793	UNC80	chr2:209820552-209820668	116	3	GTGGAGATGGAGGAGGTGGAGGAGAAGAAGGAGGAG
482533	ZNF142	chr2:218643479-218643567	88	3	TGGGTGAGGAGTTTCCTGCAGGAGGGAC
486683	C2orf72	chr2:231037817-231037866	49	8	GGCGGC
486827	NCL	chr2:231461545-231461671	126	7	TCCTCATCGTCATCGTCA
497130	OVOL2	chr20:18056794-18056836	42	7	CGCTGC
502141	NCOA6	chr20:34757893-34757974	81	9	CTGCTGTTG
513204	OGFR	chr20:62804890-62804965	75	8	GAGGAGGAC
522476	KRTAP20-2	chr21:30635323-30635413	90	8	TGGCTGTGGCTA
528191	KRTAP10-1	chr21:44539303-44539432	129	8	CAGCAGGCCGGGCGG
528194	KRTAP10-1	chr21:44539488-44539585	97	6	GCAGCAAGACGGCTG
528205	KRTAP10-2	chr21:44550866-44550925	59	4	CAGCAGACGGACTTG
528247	KRTAP10-7	chr21:44600945-44601005	60	4	CTGCTGCAAGCCTGT
528249	KRTAP10-7	chr21:44601300-44601393	93	6	GCCTGCTGTGTGCCC
528254	KRTAP10-8	chr21:44612592-44612667	75	5	CTGCTGTGTGCCCAT
528292	KRTAP12-3	chr21:44658036-44658156	120	4	CTGCCAGGCATCCGTGCTACATGCCCGTGAG
528896	COL18A1	chr21:45504503-45504548	45	5	GGCCCCCCA
528897	COL18A1	chr21:45505214-45505252	38	4	CCAGGGCCCC
536362	CCDC157	chr22:30376488-30376609	121	5	CAGCCCTGCACATCCCCACCTCGG
541288	BIK	chr22:43129229-43129298	69	4	TGCTGCTGGCGCTGCTGC
545259	PANX2	chr22:50178187-50178240	53	3	GCCCCCGCCCCGCCGCCC
545557	ACR	chr22:50744966-50745057	91	3	CCCACCCCCACCCCCACCCTCACCTCCACC
551511	KAT2B	chr3:20040493-20040557	64	5	GGGGCCGGGCCA
563987	CADPS	chr3:62874809-62874902	93	8	CCGGCGCCGCCG
566641	GXYLT2	chr3:72888317-72888449	132	4	CCGCGCTCAGCCCCGCAGCGCCACCCGCGCGCC
581221	ADCY5	chr3:123448117-123448214	97	7	AGCCGCCGCCGCCG
589732	MED12L	chr3:151416317-151416382	65	4	GCAGCCCCAGCAGCCTC
591764	SHOX2	chr3:158105780-158105853	73	8	CCTCCGCCG
599996	EIF4G1	chr3:184321956-184322011	55	6	GAAGAAGGA
606120	TACC3	chr4:1728038-1728110	72	2	CAAAGCGGAGACTCCGCACGGAGCCGAGGAAGAATG
612262	LCORL	chr4:18021686-18021722	36	3	AGCGGCGGCGGC
629558	ANKRD17	chr4:73258340-73258388	48	4	CCGCCGCCTCCA
638466	CXXC4	chr4:104491414-104491486	72	4	CCCCCGCCCCCGCCGCCG
643369	TNIP3	chr4:121157130-121157189	59	3	CTGCCTGTCGTCCTCTCT
643847	FGF2	chr4:122827056-122827117	61	10	GGGGCC
666116	SLC6A18	chr5:1245989-1246079	90	5	GACACGGACATGCGCCCA
671072	TRIO	chr5:14487500-14487626	126	7	GCGGCGGCGGCGGCAGCG
681211	HCN1	chr5:45695871-45695917	46	5	CGCCACCGC
684329	PDE4D	chr5:59893360-59893420	60	4	GGCGGCGGCGGGGGC
688026	MAP1B	chr5:72195388-72195512	124	10	AAGAAGTCAAAA
688354	FOXD1	chr5:73447193-73447261	68	4	GGCCTGAGCGGCGGCGGC
688357	FOXD1	chr5:73448008-73448113	105	6	CGCCGCCGCCCGCGCCCC
690099	JMY	chr5:79314613-79314667	54	3	TCCCCCACCACCACCACC
707586	IK	chr5:140658996-140659115	119	7	GGAACGAGAGCGAGATCG
719145	PRR7	chr5:177455387-177455448	61	10	CGCACC
719912	ADAMTS2	chr5:179345235-179345312	77	5	GCGGCGGCGGCAGCA
726650	FAM8A1	chr6:17600536-17600612	76	4	CCCCGGGCCGAACCACAGG
730190	HIST1H1B	chr6:27866874-27866966	92	6	TTGGGCTTTGCAGCT
731101	PPP1R10	chr6:30602270-30602399	129	3	CCCACCCATGCCACCACCAGGGCCTTCATGGGGACGATG
731267	MUC22	chr6:31025571-31025607	36	3	CCACCATGGCCT
731315	CDSN	chr6:31117114-31117204	90	4	GCTGCTGCTGCTCGAACTGAAAGCT
732306	LEMD2	chr6:33788916-33789006	90	5	CCGGGCCTCGTCCCGCAG
735013	C6orf132	chr6:42106686-42106748	62	3	GGGGGTGCTGGAGGAGGCAGG
735491	ZNF318	chr6:43339615-43339685	70	3	TGGAGGAGGTAGAACGGGGGGTGG
736149	RUNX2	chr6:45422750-45422821	71	4	GGCGGCGGCGGCGGCTGC
751418	POU3F2	chr6:98835075-98835137	62	3	GGCGGCGGCGGCGGGGGCGG
758760	TRDN	chr6:123516154-123516202	48	8	TTTTTC
763341	CITED2	chr6:139373362-139373460	98	4	AGCCGCCGCGGGTGCTGCTGCCCG
765990	SASH1	chr6:148343092-148343169	77	13	CCGGAG
776463	LFNG	chr7:2513216-2513276	60	5	GATGGATGGATG
778406	ZNF853	chr7:6621585-6621720	135	6	GCAACAGCAACAACAGTTACA
778409	ZNF853	chr7:6621796-6621912	116	7	CAGCAGCAGGAACAATT
779875	THSD7A	chr7:11831828-11831882	54	3	AGCGGCAGCAGCAGCAGC
784734	CREB5	chr7:28804324-28804414	90	5	GCACCCACACCAGCACCA
785047	WIPF3	chr7:29884012-29884074	62	3	CCCCGCCCCCTCCACCCTCAC
802988	MAGI2	chr7:78127240-78127356	116	5	GGGGAGGCTGCCTGTAGTCCAGT
809380	TRRAP	chr7:98910176-98910275	99	4	CCTCCAGCCCCTGGCCCTGCCCCA
810342	MUC3A	chr7:100958796-100958871	75	3	CAGCTTCACTTCTTCGATCACCAC
819131	CCDC136	chr7:128794377-128794431	54	9	GAGGAA
825711	ZNF282	chr7:149223837-149223917	80	13	CCCAGC
825712	ZNF282	chr7:149224047-149224119	72	8	CGGGGGCGG
826457	IQCA1L	chr7:151197221-151197302	81	5	TCTTCTCTTTTCCTTCC
834393	PRAG1	chr8:8318835-8318894	59	5	GGGAGCCGGGGC
835187	RP1L1	chr8:10607993-10608071	78	3	CTGGGCCTCTACACCGTCTGACTCTGG
835623	FDFT1	chr8:11808705-11808753	48	8	CCCACT
845796	KAT6A	chr8:41933149-41933265	116	8	GAGGCTGCTGCTGCT
849362	SOX17	chr8:54459699-54459735	36	6	CACCAG
849969	PENK	chr8:56441741-56441783	42	2	TTCATGAAGCCCCCATACCTT
861165	RBM12B	chr8:93734511-93734572	61	5	CCTCCTCCAGTGG
863905	ODF1	chr8:102560756-102560819	63	7	TGCAGCCCC
875826	TRAPPC9	chr8:140458368-140458410	42	2	CGGTACCCCCCGTGACCCCCA
877003	ADGRB1	chr8:142542460-142542523	63	4	CCCAGCCCCCACCGC
877804	PLEC	chr8:143925248-143925356	108	4	GCGCCGCTCCACCTCGGCCTGCCTGCAG
903399	NUTM2G	chr9:96937116-96937211	95	4	ACCAAGGCCCCAGAGGCCAGCAGAG
903526	CCDC180	chr9:97330682-97330736	54	2	AGGAAGAGAAGGAGGAGAAGAAGCCAC
905231	CYLC2	chr9:103005571-103005679	108	9	GATGCAAAGAAG
907298	AKAP2	chr9:110048736-110048790	54	3	CCCCCGGAGTCTCCTGGA
913550	CIZ1	chr9:128178868-128178998	130	5	CCTGTGTCTGGACCTGTGGATATG
913553	CIZ1	chr9:128179048-128179138	90	8	CCTGTGGCTGTA
913972	IER5L	chr9:129177668-129177731	63	7	GCTGGTGCA
914747	PRDM12	chr9:130681548-130681665	117	4	CCGCCCCGCACGCACACGCGCCCGCGCTCC
