# Supplementary material for: Detecting tandem repeat variants in coding regions using code-adVNTR
Source: iScience. 2022 Jul 19;25(8):104785. doi: 10.1016/j.isci.2022.104785 (PMC9379575; doi:10.1016/j.isci.2022.104785)
Supplement: Table S3. Long coding VNTRs, related to STAR Methods [file mmc4.xlsx]

## Sheet: Sheet1
Supplementary Table 3. Long coding VNTRs.
ID	Gene	Position (GRCh38)	Total length	Reference repeat count	Exemplar Motif
372	PERM1	chr1:979812-980163	351	8	GGAGGCAGGTGTAGACACAGCCATGTCCCTGTCAGATTGCGGCTC
4237	PER3	chr1:7829874-7830145	271	5	CTACTGCCAGCGCTCTGTCCACGGGATCGCCTCCCAGGAAGAATCCATCCCATC
10372	ZNF436	chr1:23362006-23363014	1008	12	GAGCTCCGGCTGAAACTTTTCCCACACTCATTACATTCATAAGGCTTCTCTCCAGTGTGGGTTCTCTGATGCTGAATGAGGTGA
11580	CRYBG2	chr1:26344782-26345294	512	10	AGGCAGCAGGAGCACCAGGGCCCTTCACCACCTCCTTCTGGGTGGGAGATG
14496	ZSCAN20	chr1:33494524-33494853	329	4	CCCATCAGAGAATCCACACAGGAGAGAAGCCCTATAAATGCCTTGAATGTGGGAAAAGCTTTAGTGACCACTCTAACCTCAACA
14497	ZSCAN20	chr1:33494958-33495462	504	6	GAGAAACCATATGAATGTGCCGAATGTGGGAAAAGCTTCAGTAAGAGCTCCACCCTCATCAAACACCAGAGAATCCACACAGGA
16539	KIAA0754	chr1:39413244-39414045	801	21	AGTGCCCACCCCAGAGGAGCCCACCTCCCCAGCTGCTGC
16896	ZFP69B	chr1:40462863-40463535	672	8	CCTTACTCAACATCAGAGAATTCATACTGGAGAAAAACCTATGAATGTAAGGAATGTGGGAAAGCCTTCAGCCATAGTTCATC
16918	ZFP69	chr1:40495348-40495681	333	4	GAGAATTCATACTGGTGAGAAACCCTTTGAATGTGAGGAATGTGGGAAAGCCTTCAGACAAAGCGCATCACTCAATACAGCACCA
40203	ZNF697	chr1:119622838-119623616	778	9	AAGCCCTTGCCGCACTCGGGCACACGTAGGGCTTCTCGCCCGTGTGCATGCGCTGGTGCTTCACCAGGTGCGAGCGACGCCTG
44731	TCHH	chr1:152107758-152108358	600	8	TTTCTGTCACGCTCTTGGCGGCGCAGCTGCTGTTCCTCCCTCTCCTGGCGGAGCTGTTCCTCCTCGCGGAAT
44738	TCHH	chr1:152108583-152108982	399	9	CGCTCCTGGCGGTGCAGCTGCTGTTCCTCCTCGAGGAATTTTCTCTCA
44743	TCHH	chr1:152109598-152110669	1071	12	GCTGCAGCTCCTCTTCCTCCCGATATTGCCTCTCCCGCTCCTGGCGCCTTCTCTTCTCCCGTTCCTCTCTCAGCAGCTGCTCTTCCTCCT
44752	TCHH	chr1:152111190-152112322	1132	62	TGCTCGCGCCTCAGCTGC
44778	RPTN	chr1:152155350-152156286	936	26	ATAGTGGGAACTCTGGCCTTGTCTGTCTGTCTGACC
44825	HRNR	chr1:152213209-152221066	7857	201	TGACCTGAGCCAGACCCATGTTGGCCATAGCTAGAAGAC
45084	IVL	chr1:152910720-152911128	408	41	AGCAGCTGG
45121	SPRR3	chr1:153003183-153003495	312	13	GAGCCAGGCTGTACCAAGGTCCCT
45196	LOR	chr1:153261006-153261360	354	7	CTCCGGCGGCGGTGGCTCAGGCGGCGGCAGCAGCGGTGCTGGCTGCGGCTA
45930	MUC1	chr1:155188508-155188988	480	8	GGCCGAGGTGACACCGTGGGCTGGGGGGGCGGTGGAGCCCGGGGCCGGCCTGGTGTCCGG
46530	NES	chr1:156671904-156672231	327	10	TCTCTTTTTCTAGAGATCTCAGTGGCTCCTGAT
50350	F5	chr1:169540711-169541548	837	31	AGGTCTGGAGAAAGGGTTGTCTGGCTG
50910	PRRC2C	chr1:171557355-171557664	309	13	TTCCAGCCTCAACCTCAGCTCCAG
55271	PRG4	chr1:186306743-186308012	1269	54	CCTGCACCCACCACCCCCAAGGAG
60370	IGFN1	chr1:201208995-201209296	301	3	AGGGAATGGGGTCAATGGATGAAACAGATAATAGGAATAGAATTGGAGGTTCATGAGGAAATGGGGGCAGGTTACAGGGAGGATTTAAGGGCTCCTG
73131	FMN2	chr1:240207539-240208463	924	28	ACCCCCTCCGCCCCCTCTACCCGGAGCGGGCAT
75624	ZNF670	chr1:247037457-247038045	588	7	TATGAGTTCTTTCATGTTCTCGAAGGGAACTGGAACAACTGAAGGCTTTACCACATTTCTTACATTCATAGGGTTTCTCTCCAG
75642	ZNF669	chr1:247100490-247100993	503	6	AGGCTTTACCACATTGTTTACATTCATAGGGTTTCTCTCCAGTATGAGTTCTTTCATGTATTAGAAGGGAACTGAAACACTGA
75652	ZNF124	chr1:247156576-247157250	674	8	TTACATTCATAGGGTTTCTCTCCAGTATGAGTTCTTTCATGGTTACGAAGGGAACTGGAACAACTGAAGGCTTTCCCACATTGC
90901	ZNF248	chr10:37831944-37832445	501	6	TCCCACATTCATTACATTCATAGGGCTTCTCTCCTGTGTGTGTTCTCTGATGTTGAGTGAGGTGTGACTTCTCGCAGAAGGTTT
90967	ZNF33A	chr10:38055096-38056522	1426	17	AGGGGAGAAACCCTATGAATGTAATGAATGTGGGAAATCTTTCTGCCATAAGTCAGACCTCACTCAACATCAGAGAACACACAC
93309	ANTXRL	chr10:46329639-46329948	309	5	CACAGGCTCCCTGCAGCCCAAGGATCTGCCTGAGACACAGCCAGGAGTGCCTTGCCCTAA
116104	EIF3A	chr10:119042107-119042650	543	6	CCCCGGTCATCATCCAAACCTCGCCTGGGACCCCGGTCATCATCGGCATGCCTCGCCAAGGACCCCGATCATCATCCAACCCTCGCCTGGGA
122885	MUC2	chr11:1095833-1096523	690	30	ACCCCAACACCACCGGCACCCAG
122989	MUC5AC	chr11:1184914-1187792	2878	30	ACAACCAGCACAACCTCTGCTCCTACAACCAGCACAACCTCTGCTCCTACAACCAGCACAACCTCTGCTCCTACAACCAGCACAACCTCTGCTCCT
122992	MUC5AC	chr11:1188232-1188592	360	15	ACAACCAGCACAACCTCTGCTCCT
122994	MUC5AC	chr11:1189153-1191916	2763	57	ACCAGCACAACCTCTGCTCCTACAACCAGCACAACCTCTGCTCCTACA
123038	MUC5B	chr11:1250918-1251518	600	7	CTGACCAGCACGGCCACAACAACCACAGCCACCAGCTCCACAACCAACCCCTCCTCAACTCCAAGGACAACAACCACCACCCCAGTG
123320	KRTAP5-1	chr11:1584639-1585056	417	7	CAGCCCCCACAGGAGCCACAGCCCCCCTTGGATCCCCCACAAGAGCCACAGCCCCCCTTG
123333	KRTAP5-2	chr11:1597728-1598091	363	6	ACTGGCAGCACACGGGGACACACAGCTGGACTGGCAGCAACAGGGCTTGCAGCAGCTGG
123348	KRTAP5-3	chr11:1607699-1608137	438	5	ACAGCAGCTGGACTGGGAACAGCAGGGCTTGCAGCAGCTGGACTGGCAGCAGGATGACCCACAGCCTGAGGAGCAGCAGCAGGGCTT
123378	KRTAP5-5	chr11:1629848-1630176	328	11	GCTGTGGCGGCTCCGGGGGCTGTGGCTCCG
125479	ZNF214	chr11:6999932-7000939	1007	12	CATTTATAAGGTTTCTCTCCTGTATGGACTCTCTGATGAATGTGAAGATTTGAACTCTGACTGAAGCCCTTACCACACTCATCA
140636	MS4A14	chr11:60416409-60416720	311	7	CAATCCTCAAAGAGGCATTCCTTAGACCAGCAAACCAAAGGCTGG
146526	MAP6	chr11:75587141-75588131	990	15	GGGACCATAGGACCTTGATCCTTTAGAGGCTCTGGGACCATAGGACCTTGATCCTTGACAGGTGCT
148809	PCF11	chr11:83168928-83169434	506	13	TTTGAGGGACCTCATGGTCAGCCAGGGGGTGGACTGAGG
158592	BUD13	chr11:116762878-116763254	376	10	ATCTGGGGAATCATGACGGGCCCTCCTGGAGGAGATGG
161186	CCDC15	chr11:124987631-124988029	398	18	GACCAGAATTTTCTACCTAAA
161382	ACRV1	chr11:125677828-125678202	374	5	AGCCTGTTCACCTGAAGGCTGTTCACCTGAAGGCTGTTCACCTGACGCAAGCTCACTCAGAAGGCTGTTCACCGG
168113	PRB1	chr12:11353300-11354002	702	23	CCTCCTTGTGGGGGTGGTCCTTGTGGCTTT
168125	PRB2	chr12:11392923-11393976	1053	17	TCCTGGAGGAGATGGGGGACCTTGAGGCTTGTTGCCTCCTTGTGGGGGTGGTCCTTGTGGCTT
169115	ATF7IP	chr12:14424306-14424755	449	30	TCTGGTGATCCAGCC
176294	MUC19	chr12:40479260-40479911	651	22	CTGGACCATCAGCTGAAGGATCAGGGACAA
178875	KMT2D	chr12:49051125-49052386	1261	47	GGGGACAGGGGTGACTCCTCAGGTGGT
179017	TROAP	chr12:49330378-49330866	488	5	ACCAGAGCCCTGCCCTCCAGCAGAACCCAGGCCCCTAGAGTCCTACTGTAGGAGTGAGCCTGAGATACCGGAGTCCTCTCGCCAGGAACAGCTTGAGGT
179354	FAM186A	chr12:50351874-50353602	1728	48	GGGGTGAGAGGGATCCCCAGTGCCTGGGCCTGCTGA
197780	SELPLG	chr12:108623526-108624011	485	16	GCCTCCGTGGCTGCTGGTGGAGTGGTCTGT
209097	ZNF605	chr12:132925381-132926891	1510	18	TATGAGTTCTCTGATGTATAATGAGCTGTGACTTCTGAATGAAGGCTTTCCCACATTCACTGCATCCATAGGGTTTCTCTCCTG
209188	ZNF140	chr12:133105811-133106399	588	7	ACACCAGAGGACACATACTGGAGAGAAACCATATGAATGTAAGGAATGTGGAAAAACCTTTAGCCACATTTCAAACCTTATGAA
209202	ZNF10	chr12:133156020-133156944	924	11	CATACTGGAGAGAAACCCTATGAATGTAATGAATGTGGAAAATCTTTCAGCCAGAGCTCTCACCTTATTAGGCATCAGAGAACT
209209	ZNF268	chr12:133202506-133204522	2016	24	AAACCCTATGAATGCAGTGAATGTGGGAAAGCCTTCAGTAGGAAATCACAGCTCATTGTACATCAGAGAACTCATACAGGAGAG
217860	ZC3H13	chr13:45975414-45975804	390	11	TTCTCTCTCTCTTTCCCGCTCTCGCTCTCGTTCTCG
240002	LOC101928841	chr13:113403860-113404615	755	9	CCTGTTCCTGAGCCCGTTCCCGAGCCCGTTCCTGAGCCCCTTTCTGGGCCTGTCCCTGAGCCTCTATCTGGGCCTGCTCCCAGC
248938	FSCB	chr14:44504852-44505216	364	7	GGCCTCTTCTACAGGAGACATCATCAGCTGGGAGAGACTGAACTGCAGCAAG
258572	SAMD15	chr14:77378036-77378537	501	7	AGAGCCACCAGAGCAGACCAAACCAGAGTTTCCAGAGGAGAAACAAAGAAAGTCAACTGAGGAGAAAGGTCC
270218	POTEB3	chr15:21439657-21439999	342	6	TGCCCATCTTGCTCCTGCCGCTCCCCCTGCAGCAGGGGAAGCAGTGGTGGCAACACT
270934	GOLGA6L2	chr15:23439810-23441665	1855	91	CTCCCGCATCTTCTCCTCCTG
271016	MAGEL2	chr15:23646249-23646585	336	8	CGGTGGGGCCTGGCGGATCACAGGTGGGGCCTGGCGGATCAC
271024	MAGEL2	chr15:23646952-23647522	570	19	GGAGGAGGATGGGCCATCGGGGTCCCCGGA
277196	ZSCAN29	chr15:43361178-43361598	420	5	ATAGGGTTTCTCTCCTGTGTGGATTCTCCGATGTGCACTAAAATTAGAACTCTTACTGAAACTTTTTCCACACTCAACACATTG
286386	GOLGA6A	chr15:74074560-74074875	315	5	AGCCTCTCCTCCTGCTTTTGCAGCCTCTCCTCCTCCTTCCGCAGCCTCTCCTCCTGCTCCCGA
288945	GOLGA6L10	chr15:82344667-82345018	351	6	TCCAGCAGCCTCTCCCTCTCCCGCAGCCTCTCCTGCTCCAGCAGAGCCTCCACCTCG
288983	GOLGA6L9	chr15:82434188-82434544	356	6	ACAGGAGGAGAGGCTACGTGAACAGGAGGAGAGGCTACGTGAACAGGAGGAGAGGCTGTGTGA
289716	ZSCAN2	chr15:84620846-84622022	1176	14	AGGAGAGAAGCCCTACAAATGCACCGAGTGTGGGAAGAGCTTCAGCCAGAGCTCCAACCTCATCACACACCAGAGAACCCACAC
290966	ACAN	chr15:88856997-88857324	327	11	CTTCTGGAGGAGAAGATCTAGAGACCTCTG
291622	ZNF774	chr15:90360426-90360841	415	5	AGAACCCACACAGGGGAGAAGCCCTACGAGTGCCAGGAGTGTGAAAAGAAATTCAGCGAAGCTCAACACTCATCAAACACCAG
296826	SRRM2	chr16:2762218-2762539	321	10	TCTAGAACACCAGCCACCAGGGGCAGGTCTCGG
296991	ZSCAN10	chr16:3089359-3089694	335	4	CAGCCGTAGGGCTTCTCGCCCGTGTGGCTGCGCTGGTGGCGGGCCAGGTGGGAGCTATGGCGGAAACCCTCACCGCACGCGCCG
296998	ZNF205	chr16:3119597-3120267	670	8	TGCGGCAAGAGCTTCAGCCGCAGCTCGCACCTCATCACGCACCAGCGCACCCACACGGGCGAGAAGCCCTACGCCTGCCCCGAC
297010	ZNF213	chr16:3140970-3141305	335	4	CACCAGCGCATGCACACGGGCGAGAAGCCCTTCGGCTGCACCGAGTGCGACAAGAGCTTCAGCAGCGCTCCTACCTGGCCGAC
297128	ZSCAN32	chr16:3382963-3383299	336	4	GTAAGGCTTTTCCCCAGTGTGGGTCCTCCGGTGGGCACTGAACTGGGAACTATTGTTGAAGCTTTTCCCACACAATGCACACTG
297660	ZNF500	chr16:4752500-4752924	424	5	GGGCAGGTGTAGGGCTTCTCGCCTGTGTGCGTCCGCCGGTGCGTGCTCAAGTGGGAGCTCTTGCTGAAGCCCTTCCCACACTCG
307868	APOBR	chr16:28495875-28496194	319	12	AGGCGGGGAGGAGGCCGGGACAGCCTC
308805	ZNF771	chr16:30417601-30418271	670	8	ACGCTGCGCCGACTGCGGCCGCCGCTTCGCGCAGAGCTCGAACCTGGCGAAGCACCGGCGCACGCACACGGGCGAGCGGCCCT
308877	ZNF764	chr16:30555366-30555868	502	6	AAGCCGCGGCCACAGTCCGGGCAGGGGTAGGGCTTCTCGCCGCTGTGGACGCGCAGGTGCGCAGTCAGCGCCGAGCGCTGCGTG
308892	ZNF785	chr16:30582810-30583230	420	5	TAGGCGAAGCGGAGGCCGCAGTCGGGGCAGCGGTAGGGCTTCTCGCCGGTGTGAATGCGCCTGTGGATGGCCAGCAGGAAGGCG
308972	ZNF629	chr16:30782826-30783920	1094	13	AGGTTGGAGCTCTGGCTGAAGCTCTTGCCGCACTCGGGGCACTTGTAGGGCTTCTCGCCGGTGTGGGTGCGCTGGTGCTGGATC
320399	ZFP90	chr16:68563599-68564103	504	6	AACATCAGAGAATTCACACTGGAGAGAAACCCTTTCAATGTAATCTATGTGGGAAGGCCTTTAGGCATAGCTCATCCCTTGTTC
321404	ZNF23	chr16:71448142-71449486	1344	16	TTAAAACTGAAGGCTTTCCCACACTCATTACACTGATAGGGTTTCTCCCCAGTGTGGATTCTCTGATGCTGAATATAGTTGGAA
321416	ZNF19	chr16:71475617-71476120	503	6	AAAGCTTTCCCACACTCATTACACTCATAGGGTTTCTCCCCAGTGTGGATTCTCTGATGCCGAATTAACGATGAATTACCATTA
322578	ZFP1	chr16:75169718-75170306	588	7	AGAGAATTCATACAGGAGAGAAACCCTATGAGTGCAGTGAATGTGGAAAAACCTTCACCCAGAAGTCAAACCTCATCATACACC
325720	DNAAF1	chr16:84170022-84170334	312	4	GCCACCTGTGGAGGTTAAAGGAGAGGATGGAGATCGAGAGCCAGAGGGGACCCTCCCAGCTGAGACCCTGCTACTGTC
328628	ZNF778	chr16:89227562-89228486	924	11	ACTGTGGGAAAGCCTTCACTGTGCCCTCACGCCTTACTGAGCACATAAGAACTCACACCGGAGAGAAACCCTATGAATGTAAGG
329496	C17orf97	chr17:413443-413953	510	17	GGCCCTCAAGGGCTTCCACCCCGACCCCGA
331663	GP1BA	chr17:4933754-4934038	284	4	CCAAGCCCGACCACCCCAGAGCCCACCTCAGAGCCCGCCCCCAGCCCGACCACCCCGGAGCCCACT
331736	ZNF232	chr17:5105893-5106313	420	5	TTTCCCACATTCATTACATTCATAGGGTTTCTCTCCAGAATGAATTCTCTGATGCTGAACAAGATGTGAGCTCTAACTGAAGGC
331765	ZNF594	chr17:5182689-5183940	1251	15	TTCCCACATTCATTACATTCATAGGGTTTCTCTCCAGTATGAATTCTCTGATGTATAATAAGGTCTGAGCTCTGACTGAAGGCT
332690	POLR2A	chr17:7513101-7513416	315	15	CCCAGCTACTCACCCACCTCT
336132	ZNF287	chr17:16551890-16553066	1176	14	TGATGTTGAATAAGGTATGCACTCTGACTGAAGGCTTTCCCACATTCATTACATTTATAGGGTTTCTCTCCAGTATGAATTCTC
336164	ZNF624	chr17:16622312-16624076	1764	21	ATGAATTCTCTGATGTACAGTAAGGTATGAATTAGTTCTGAAGGCTTTCCCACATTCATTACATTTATAGGGTTTCTCTCCAGT
339707	EFCAB5	chr17:30053486-30053903	417	7	GAGTCAACTGCAGAACAAGGACACACAAAGAGTCAGTAGCAGAACAAGGAACACGCAGA
341701	TAF15	chr17:35844548-35844911	363	14	GGCTATGGTGGAGACAGAAGGGGGGT
343678	KRTAP4-8	chr17:41097675-41098051	376	5	GGGCTGGCAGCAGATGGACTGGCAGCAGCTGGGGCGGCAGCAGCTGGACACACAGCAGCTAGGGCGGCAGCAGGT
343688	KRTAP4-9	chr17:41105455-41106012	557	9	ACCTGCTGTCGCCCCAGCTGCTGTCAGACCACCTGCTGCCAGCCTACGTGCTGCCAACCC
343731	KRTAP4-5	chr17:41149330-41149746	416	7	GCAGCAGCTGGGGCGGCAGCAGCTGGGGCGGCAGCAGGTGGTCCGGCAGCAGGTGGTCTG
343741	KRTAP4-4	chr17:41160226-41160646	420	7	AGCACCTGGACTCGCAGCAGCTGGGGCCGCAGCAGCTGGGGCGGCAGCAGGTGGTCTGGC
343757	KRTAP4-3	chr17:41167748-41168108	360	4	GGCCTGCAGCAACTGGAAATGCAGCAGCTGGGGCGGCAGCAGGTGGTCCTGCAGCAGCTGGGTTTGCAGCAGCTGGAGATACAGCAGGAA
343763	KRTAP4-2	chr17:41177774-41178119	345	23	AGCAGCTGGGCCGGC
343834	KRTAP9-9	chr17:41255435-41255801	366	8	CCTGCTGCCAGCCCACCTGTCTGACCAGCTGCTGCCAGCCTT
343867	KRTAP9-7	chr17:41275790-41276141	351	12	CTGCTGCCAGCCCACCTGCTGTGGGTCCAG
343883	KRTAP16-1	chr17:41308724-41309086	362	6	GTGGCCTCACAGCACACAGGTTGGCAGCAGCTGCTCACGGAGCAAGAAGGCTCACAAATG
343956	KRT9	chr17:41567346-41567670	324	8	TAGCTGCCCCCACTTCCTCCTCCAGAACCACTTCCTCCACCA
363382	TXNDC2	chr18:9886740-9887820	1080	24	TGACATCCCCAAGTCCCCAGAAGAAGCCATCCAGCCCAAGGAGGG
369698	ZSCAN30	chr18:35253460-35254130	670	8	GTGTGAATTCTCTGATGCTGAATAAGGGCTGAGCTCCGACTGAAGGCTTTTCCACATTCACTACATTCATAAGGTTTCTCTCCA
386840	SF3A2	chr19:2248004-2248340	336	16	CCTGGGGTCCACCCCCCAGCC
387322	ZNF554	chr19:2834265-2834853	588	7	AGAACTCACACCGGAGAGAAGCCCTACGAATGTCAGGAGTGTGGGAAAGCCTTCAGCCAGAGCTCATCCCTCATCAGGCACCAG
387328	ZNF555	chr19:2852729-2853912	1183	14	CACACTGGAGAGAAACCCTATGAATGTAAGCAATGTGGGAAAGCCTTCAATTGTTCCTCATCCTTTCGAAGACATATGAGAACA
387341	ZNF556	chr19:2877660-2877995	335	4	GCAGTGTGGGAAAGCCTTCAGCTGTCCAAAATCCTTTCGAGCACATATGATCATGCACGCCGGAGGGAGACCGTATGAGTGCAA
387357	ZNF57	chr19:2917849-2918271	422	5	CATGTGAGGATGCACACTGGAGAGAAGCCTCATGAATGTAAACAATGTGGAAAAACCTTCACTTGGTCCTCAACCTTACAGAAT
390213	ZNF557	chr19:7083046-7083382	336	4	AAGAGAATCCACAATGGGGAGAAACCCTACGAATGCAATGACTGTGGGAAAACCTTCAGCAACACATCATACCTCACACCGCAC
390843	PRR36	chr19:7870160-7870936	776	8	TGAGGCAGGGGGAGAGGGTGGGACCTGCAGAGGAGGTGCGGCAAGAGGGGGTGGGGCCTGTGGAGGGGGCGTGGCCGAAGGAGACATTGGGGG
391259	HNRNPM	chr19:8485894-8486265	371	6	GCATGGGCTCCGGCCTGGAGCGCATGGCCCCTCCCATCGACCGCATGGGCCAGACCATGGAGC
391668	MUC16	chr19:8936519-8936854	335	4	GTCAGAGTTGGAATAGTTGTACTGGTGTCTGTCCCAGAACTAGTGACCAGTGAGGTTACCATCTCTGGTACACCAGGAGAGACA
393218	ZNF823	chr19:11722699-11723119	420	5	TACATTCATACGGTTTCTCTCCAGTGTGAGTTCTTTCATGTCTTAGATAGGAACTGTAAAAAGGAAAGGCTTTAGAACACTGCT
393257	ZNF440	chr19:11831771-11832528	757	9	CCTTATGAATGTAAGCAATGTGGGAAAGCATTTCATTGTCTCAGATCCTTTCGAATACATGAAAGAACTCACACTGGAGAAAAA
393319	ZNF433	chr19:12014863-12016375	1512	18	GTGAGTCCTTCCATGTATTTGAAGGAATGAGGAACATCTAAAGGCTTTCCCACATTGCTTACATTCATAGGGTTTCTCTCCAGT
393363	ZNF20	chr19:12132603-12133692	1089	13	TGAGTCCTTTCATGATATCGAATGGAACTGGAACAACTGAAGGCTTTCCCACATTGCTTACATTCATAGGGTTTCTCTCCAGTG
393367	ZNF625	chr19:12145341-12145929	588	7	AGGGCTTCTCTCCAGTGTGAGTTCTTTCATGTATTCGAAGGCACGAGGAAGATCCAAAGGCTTTCCCACACTGTTTACATTCAT
393460	ZNF442	chr19:12349765-12351106	1341	16	TTCCCACATTGCTTACATTCATAGGGTTTCTCTCCAGTGTGAGTTCTTTCATGTCTTCGAAGGGAACTAGAATAAGTGAAGGCT
393489	ZNF799	chr19:12391540-12391960	420	5	ACACTGCTTACATTCATAAGGTTTCTCTCCAGTGTGAGTTCTTTCATGTCTTAGAAAGAAACTGTAAAAAGAAAAGGCTTTAGA
393503	ZNF443	chr19:12430258-12431683	1425	17	GTGAGTTCTTTCATGTCTTTGAAGAGAACTGGAATAAGTGAAGGCTTTCCCACATTGCTTACATTCATAGGGTTTCTCTCCAGT
393535	ZNF564	chr19:12526480-12527739	1259	15	AGAAATGAAGGCTTTCCCACATTCCTTACATTCATAGGGTTTCTCTCCAGTGTGAGTTCTTTCATGTCTTCGAAAAGAACTGGA
393576	ZNF490	chr19:12580625-12581549	924	11	TGAAGGCTTTCCCACATTGCTTACATTCATAGGGTTTCTCTCCAGTGTGAGTTCTTTCATGGATTCGAAAGTGACTGGAAGAAA
397671	ZNF101	chr19:19679647-19680238	591	7	ACTGGAGAAAAACCCTATGAATGTAAAAAATGTGGTAAAACCTTCAATTGTCCCAGTTCCCTTCGAAGACATGAAAGAACTCAC
397897	ZNF486	chr19:20197265-20198103	838	10	AGAATGTGGCAAAGCCTTTAACTGGTCCTCAAACCTTACTACACATAAGAAAATTCATACTGGAGAGAAACCCTACAAATGTGA
398223	ZNF714	chr19:21117149-21118157	1008	12	AACATAAGATAATTCATACTGGAGAGAAACCCTACAAATGTGAAGAATGTGGCAAAGCTTTTAACCAATCCTCAAACCTTACTA
398384	ZNF429	chr19:21536618-21537962	1344	16	ACTAAACATAAGAAAATTCATACTGGAGAGAAACCCTACAAATGTGAAGAATGTGGCAAAGCTTTTAACCGGTCCTCAACCCTT
398543	ZNF208	chr19:21973575-21974583	1008	12	CACATTCTTCACATTTGTAGGGTTTCTCTCCAGTATGAATTACCTTATGTTTAGTAAGGATTGAGAACTTACTAAAGGCTTTGC
402720	ZNF302	chr19:34684697-34685201	504	6	GAGAAGTCATACGGGAGAGAAACCCTATGAATGTAGTGAATGTGGAAAGGCCTTTAGCCATGGTTCATCTCTCACTCACCATCA
402739	ZNF599	chr19:34759078-34760074	996	12	TGTGGTAAAAGGCTTTCCACATTCTTTGCACTCAAAGGGTTTCTCTCCAGTGTGAATCCTCATATGCTGAATAAAAGAAGAGC
402828	ZNF792	chr19:34958137-34959061	924	11	TGGCTGAAGAATTTCCCACATTCACTGCACTCGTAAGGCCGTTCACCAGTGTGAACTCTCCGATGTTTAATGAGGCTGGAGCTC
403071	SBSN	chr19:35526704-35528005	1301	24	CTCCTTTCCAGCCTGACCAGCAGCATGGTGGACCCCCTGGCCAAACTTCTCTGC
403505	ZFP14	chr19:36340231-36341326	1095	13	CCAGTATGAATTCTCTGATGTTGAGTAAGTTGTGAATGCAGTCTAAAGGCCTTCCCACATTCCTTACATTCATAGGGTTTCTCA
403534	ZFP82	chr19:36392755-36393847	1092	13	TATGAATTCTCTGATGTAGAGTAAGTTGTGAACGAAGTCTAAAGGCCTTCCCACATTCCTTACATTCATAGGGTTTCTCACCAG
403595	ZNF529	chr19:36546927-36547767	840	10	CTAAAGGCCTTCCCACATTCCTTACATTCATAGGGTTTCTCACCAGTATGAATTCTCTGATGTTGAGTAAGGGATGAACTAAGT
403616	ZNF382	chr19:36626837-36627509	672	8	CATCAGAGAACTCACACAGGGGAGAAACCCTATGTTTGTAATCAGTGTGGGAAGTCCTTCAGCCAGAAGACAACCCTCACTGTT
403663	ZNF850	chr19:36747825-36750262	2437	29	TTCCCACATTCCTTACAATCATAGGGTTTCTCACCAGTGTGAATTCGCTGATGTTGAATTAGTGCTGAGGCAAAGTAAAAGAT
403685	ZNF790	chr19:36818649-36819909	1260	15	CTTACATTCATAAGGTTTCTCACCAGTATGAATTCTCTGATGTCGAGTAAGATGTGAACCACAGATAAAAGCTTTCCCACATTC
403717	ZNF829	chr19:36891540-36892380	840	10	AAAGGCCTTTCCACATTCCTTACATTCATAGGGTTTCTCACCAGTATGAATTCTCTGATGTTGAATAAGATTTGAGCTATGATT
403730	ZNF568	chr19:36949823-36951083	1260	15	TGTAATGAATGTGGGAAAGCCTTCAGTCAGAAGTCAAATCTTATTATACATGAGAGAATTCATACTGGAGAGAAACCCTATGAA
403811	ZNF585B	chr19:37185357-37187035	1678	20	AAGGCCTTCCCACATTCAGTGCATACATAAGGTTTCTCTCCAGTATGAATTCTCTGATGTATAATGAGTTTTGACTTCTGAGTG
403836	ZNF383	chr19:37242740-37243665	925	11	ACCCTATGAATGTAAGGAATGTGGGAAGGCCTTTAGTCAGAGCTCACAACTTATTCAACATCAGAGAATTCATACTGGTGAAAA
403951	ZNF570	chr19:37484278-37485203	925	11	AATGTAAGGAATGTGGGAAAGCCTTCAGCCAGAGTGCATACCTTGCTCAACATCAGAGAATTCATACTGGAGAGAAACCCTATG
403965	ZNF793	chr19:37537391-37537813	422	5	CATCAGAGAACTCACACAGGAGAGAGACCCTTTGGCTGCAGTGAATGTGGGAAAGCCTTTACCCAGAAGTCAAACCTCACAGAA
403987	ZNF540	chr19:37611893-37613237	1344	16	CATCAGAGAATTCATACTGGTGAGAAACCCTATGAATGTAAGGAATGTGGGAAGGCCTTTAGTCTTAGTTCACACCTTACTGAA
403995	ZFP30	chr19:37634992-37636083	1091	13	TATGAATTCTCTGATGTAGAGTAAGTTGTGAACGAAGTCTAAAGGCCTTCCCACATTCCTTACATTCATAGGGTTTCTCACCAG
404035	ZNF573	chr19:37738509-37740106	1597	19	TATGAATTCTCTGATGTTGAGTAAGGTTTGAACCACTACTAAAGGTCTTCCCACATTCCTTACATTCATAGGGTTTCTCACCAG
404938	SELENOV	chr19:39515265-39515587	322	6	CAGTCCGGGCTTCGACCCCCACCCGGACACCGACTCCACTCCGGACCCCGACTC
405280	PRX	chr19:40396101-40396527	426	8	ACACCTTGGGCAGCTGCACCTCTGGGAGGTGCACATCGGGCACAGCCATTTCAG
405290	PRX	chr19:40396604-40396994	390	5	GGGAGTTTCATCTCTGACACTTTCGGCAGCTGTACCTCTGGAAGCCGCACCTCCGGCACAGCCATCTCTGGCACCTTT
406772	ZNF575	chr19:43535130-43535553	423	5	CGCCCCCACCCGTGCCCAGACTGCCCCAAGGCCTTCTCCTACCCCTCCAAGCTGGCCGCCCACCGCCTCACGCACAGCGGCGCC
406798	SRRM5	chr19:43613108-43614079	971	27	CAGCCGATCTAGAAGCCCCAGCAAGGAGAGAGATCA
406949	ZNF404	chr19:43872615-43873872	1257	15	ACTAAAGGCCTTCCCACATTCCTTACATTCATAGGGTTTCACACCAGTATGAATTCTCTGATGTTGAATAAGATGTGAAATACA
406965	ZNF45	chr19:43913477-43914821	1344	16	TGAGCTCCGACTGAAGCCCTTCCCACACTCCTCACATTTATATGGTTTCTCTCCAGTGTGGACTCTCTGATGGGCCTGAAGATG
406973	ZNF221	chr19:43966421-43966757	336	4	GAGAAGCCATTCAAATGTGATAAATGTGGCAAGAACTTCCGTCAGAGATCAACACTTAATAGGCATTCCATGGTCCACACAGAA
406979	ZNF155	chr19:43996529-43997031	502	6	AGTCCACACAGGAGAGAAACCATTCAAATGTGATGCATGTGGAAAGGCTTTCAATCATAGATCAGCACTTAAGAGACATTGCAT
407003	ZNF224	chr19:44106739-44107410	671	8	TCATCAGAGAGTCCACACGGGAGAGAAACCGTTCAAATGTGTGGAATGTGGGAAAGGCTTCAGTCAGAGTTCACAGCTTCAAGA
407014	ZNF225	chr19:44131193-44132705	1512	18	TCATCAGAGAGTCCACACTGGAGAGAAACCATTCAAATGTGAAGAATGTGGGAAGAGCTTCAGTCGGAGTTCACAACTTTATAA
407022	ZNF234	chr19:44156524-44158036	1512	18	CACACAGGAGAGAAACCATACAAATGTGAAGAGTGTGGTAAGGGCTTCAGTCAGAGCTCACATCTTCAAATCCATCAGAGAGTC
407032	ZNF226	chr19:44176187-44177615	1428	17	TGTGAGGAGTGTGGGAAGGGCTTCAGTCGGAGCTCACATCTTCAAGTCCATCAGAGAGTCCACACTGGAGAGAAACCATACAAA
407093	ZNF112	chr19:44327565-44328735	1170	14	GAAACCCTTACCACATTCCTCACATTTGTATGGTTTCTCTCCAGTGTGGACTCTCTGATGAGCTTGAAGATTTGAACTCTGACT
407111	ZNF285	chr19:44386679-44387343	664	8	GCTGAAGCCTTTCCACACACATCACATTTATATGGTTTCTCCCCTGTGTGAACTCTCTGATGAATGTGAAAATATGAACTATA
407143	ZNF180	chr19:44476406-44477495	1089	13	TTACATTCATAGGGTTTCTCTCCAGTATGAGTTCTCTGATGTGCAACAAGTTGAGAACTCTGGCTGAAGGATTTCCCACACTGA
408131	CCDC8	chr19:46411579-46411940	361	15	GCCTCTGCCCTCTGATTATCTGCA
408890	TPRX1	chr19:47802225-47802730	505	42	TGGGCCTGGGAT
409126	ZSWIM9	chr19:48195439-48195770	331	4	GGGAGGGGAGCCCAGAGGGAGAACGAGAGGGCAAGGGCACTGGAAACAAGAGACTGGGGAGGGGCTCAGAAAGAAGGTAAGTAAG
409914	GFY	chr19:49426722-49427106	384	4	CACCCAGAGTCTCCTGAGACCCCCACACCTGACCCAACTGAAACCACACACCAAGAATCCCCAGAGACCCCCAAAACTAACCTCTCCAAAACGGCA
410239	ZNF473	chr19:50046559-50046979	420	5	GAATGCGGGAAAGCCTTCGCCCAGAGCTCATGCCTTTCTAAGCACCAGAGAATTCACACAGGGGAGAAGCCCTATGTATGTGAT
411195	ZNF175	chr19:51587471-51588467	996	12	ACATCAGAGAATTCACACTGGAGAGAAACCCTATGAATGCAGTGAATGTGGGAAAGCCTTCACCCAGAAGTCACACTTGATAT
411328	ZNF577	chr19:51872902-51873574	672	8	AAGGCTTTTCCACATTCACTGCATTCATAGGGTTTCTCTCCTGTATGAGTTCTCTGATGCTCAATGAGCTGTGACTTCCTGAAG
411333	ZNF649	chr19:51890823-51891663	840	10	GCTTTCCCACATTCACTGCATCCATAGGGTTTCTCTCCTGTGTGAGTTCTCTGATGTTCAATGAGCATTGACTTTGTGAGAAG
411363	ZNF613	chr19:51944508-51945599	1091	13	TGTGGGAAAGCCTTCTCCAGAAAGTCACGGCTCACTGAACATCAGAGAATTCACACAGGAGAGAAACCCTATGTATGCAGTGAA
411397	ZNF614	chr19:52016205-52016877	672	8	TGAAGCCTTTTCCACATTCACTGCATATATAGGGTTTCTCTCCTGTATGAGTTCGCTGATGTACAATGAGATTGCGCTTCACAG
411412	ZNF841	chr19:52065166-52067265	2099	25	TTGTAAGGTTTCTCTCCAGTATGAATTCTCTGATGATTAAGCAGGCTTGAACGTTGACTAAAGACCTTGCCACATTCATTACAT
411422	ZNF616	chr19:52114993-52116505	1512	18	TTGCCACATTCATTGCATTTGTAAGGTTTCTCTCCAGTATGAATTCTCTGATGCACTGCAAGATGTGAACGCTGACTGAAGACC
411432	ZNF836	chr19:52154993-52157092	2099	25	TTGCCACATTCATTACATTTGTAAGGTTTCTCTCCAGTATGAATTCTCTGATGATTTGCAAGGTTTGAACTTTGACTAAAGACC
411516	ZNF528	chr19:52415479-52416655	1176	14	AGAGAAGCCTTACAAATGTAATGAATGTGGCAAGGTCTTTAGTCGCAGTTCAAACCTTACAAGACATCAAAGAATTCATACTGG
411530	ZNF534	chr19:52438098-52439442	1344	16	CTTACAAATGTAATGAATGTGGCAAGGTCTTCAGTCAGAATTCACACCTTGCACAACATAGGAAAATTCATACTGGAGAGAAGC
411727	ZNF320	chr19:52880688-52881695	1007	12	GACTAAAAACCTTGCCACATTCATTACATTTGTAAGGTTTCTCTCCAGTATGAATTCTCTGATGTCTTGCAAGGTGTGATTTGC
411803	ZNF160	chr19:53068078-53069758	1680	20	CATTTGTAAGGTTTCTCTCCAGTATGAATTCTCTGATGAGTTGCAAGGTTTGAATTTTGACTGAAGGCTTTGCCACATTCATTA
411830	ZNF347	chr19:53140453-53142049	1596	19	GGTTTCTCTCCAGTATGAATTCCCTGATGGCTTGCAAGGTGTGAATTTTGACTAAAGACCTTGCCACACTCATTACATTTGTAA
411889	ZNF677	chr19:53237134-53237974	840	10	AGTAAGGTTTGAACGTTGGATAAAAGCTTTGCCACATTCATTACATTTGTAAGGTTTCTCTCCAGTATGAATTCTCTGATGCTC
413188	FAM71E2	chr19:55359359-55359659	300	5	TGGGGCCTTCTGGGATGGAGCAGGTACGGCTGGGGCCTTCCGGGGAGGAGCTGACGCAGC
413273	ZNF628	chr19:55481351-55481856	505	6	ACCACCAGCGCACGCACACAGGCGAGCGGCCCTACAAGTGCCCAGACTGCCCCAAGGCCTTCAAGCGCTCCTCGCCACTGCAGT
413276	ZNF628	chr19:55482544-55483047	503	6	GAGCGGCCCTACAACTGTGGCGAGTGCGGCAAGGCCTTCAAGCGCTCCTCCCGCTGGCCATCCACCTGCGGGTGCACACGGGC
413292	SSC5D	chr19:55517811-55518207	396	7	CCTGACCCCACCACAACCCCTCAACCCTTCACCACCATCACTCACTCCACCATGATT
413763	ZNF582	chr19:56384030-56384952	922	11	CATGACTAAAGGCCTTCCCACATTCCTTACATTCATAGGGTTTCTCACCAGTATGAATTCTCTGATGTTGAATAAGATGTGAGC
413776	ZNF583	chr19:56423296-56424303	1007	12	AATGTAATGAATGTAGGAAAGCCTTCAGCCAGAGTGCACACCTTGCTCAACATCAGAGAATTCATACTGGAGAGAAACCCTATG
413779	ZNF667	chr19:56441223-56441726	503	6	GCCTTCCCACATTCATTACATTCATAGGGTTTCTCTCCAGTATGAATTCTTTCATGTCGAATAAGAGATGAGCCGCTGGCTAAAG
413810	ZFP28	chr19:56554358-56554946	588	7	AGAATTCATACTGGAGAAAAACCATACAAATGTGATGTATGTCAGAAAAGCCTTCAGCCATCATGCATCACTCACTCAACATCAA
413814	ZNF470	chr19:56577171-56578518	1347	16	AGAATTCATACTGGAGAGAAACCTTATGAATGTAATGAATGTGGGAAAGCCTTCAGCCAGAGTGCACATCTTGCTCAACATCAG
413847	ZNF835	chr19:56663747-56664923	1176	14	GCTGAAGGCCTTGCCGCACTCGGGGCACGCGTAGGGCTTCTCGCCCGTGTGCATGCGCTGGTGCTGGGTCAGGTAGGAGCCCTG
414147	ZIM3	chr19:57135036-57135789	753	9	AGGTTTGACTTCTGGATGAAGGCTTTTCCACATTTATTACATTGATAGGGTTTCTCTCCAGTATGAATTTTCTGATGTTGAATG
414199	ZNF264	chr19:57212271-57212858	587	7	ATCCACACTGGAGAGAAGCCCTATGAGTGCAGTGAGTGTGGAAAGGCCTTCAGCCACAGCTCGAACCTCACTCGGCATCAAAGG
414213	ZNF805	chr19:57253492-57254582	1090	13	CACACTGGAGAGAAGCCCTATGAGTGCATCGAGTGTGGGAAGGCCTTCAGCCACAGCTCATACCTCATTCGGCACACAGCATC
414233	ZNF460	chr19:57291198-57291786	588	7	TGGAGAGAAGCCCTTTGTGTGCAATGAATGTGGAAAGACCTTCAACCGCAGGTCACACCTCACACGGCACCAGCGGACTCACAA
414241	ZNF543	chr19:57328194-57329201	1007	12	GCACCACAGGATCCACACTGGAGAGAAACCCTATGAGTGCATTGAGTGTGGAAAGGCCTTTAACCGCAGGTCACACCTCACTCG
414273	ZNF548	chr19:57398942-57399865	923	11	CACACTGGAGAAAGGCCTTATGAGTGCAGCGAATGTGGGAAATTCTTTAGGTACAACTCCACACTCATTAGACATCAGAGAGTT
414276	ZNF17	chr19:57420135-57421479	1344	16	GAAAGGCCTTATGAGTGCAGTGAATGTGGGAAATTCTTTAGGTACAACTCCACACTCATTAGACATCAGAGAGTTCACACTGGA
414281	ZNF749	chr19:57444106-57444526	420	5	CATACTGGAGAAAGGCCTTATGAATGCAGCAAATGTGGGAAATTCTTTAGGCACAGCTCCACACTCAATAGACATCAGAGAGTT
414283	ZNF749	chr19:57444867-57445363	496	6	TCATCAGAAAGTTCACACTGGAGAAAAGCCTTATGAATGCAGTAAATGTGGGAAATTTTTTAGGATAGCTACAAACTCATTAT
414339	ZNF549	chr19:57537789-57538885	1096	13	TTGTTGAACACCAGAGAATCCACACTGGAGAAAGGCCTTATGAGTGCAATGAATGTGGGAAATCCTTCATCCACAAACAAACAC
414343	ZNF550	chr19:57547019-57547607	588	7	TGAAGGCCTTCCCACACTGAATGCACTCATAGGGCTTCTCTCCAGTGTGGATGACTGGTGCTGAATGAGGTACGAGCTGCGGC
414393	ZNF671	chr19:57720546-57721129	583	7	TCCCGCACTTGCTACACTCATAAGGCCTTTCCCCAGAGTGAACTTTCCAGTGCCTGAATGAGGTTGGGACATGCAGCTGAAAGCTT
414426	ZNF552	chr19:57808128-57808632	504	6	GGCTTTTCTCCAGTGTGAACTCTCTGGTGTACAAGGAGGTGGGACTTGCGGCTAAAAAATTTCCCACAAACACCACACTCATAA
414448	ZNF587	chr19:57859184-57860024	840	10	CATCAGCGAGTTCACACTGGAAAAGGACCTTATGAGTGTGGAGAATGTGGGAAATCTTTTAGTCAAAAGGGCAGCCTTATTCAC
414470	ZNF417	chr19:57909025-57909611	586	7	CTAAAAGATTTCCCACATTCCCCACACTCATAAGGTCCTTTCTCCAGTGTGAACTCGCTGATGTTGAATAAAGCTGACCTTTCTGA
414479	ZNF418	chr19:57926461-57927551	1090	13	ATTTCCCACATTCTCCACACTCATAAGGTCTTTCTCCAGTGTGAACTCGCTGATGTTGAATGAGGGTGCCCTTTTGACTAAAAG
414506	ZNF606	chr19:57979394-57979727	333	4	TCATAGGGTTTCTCTACAGTATAAGTGCTCGTATGTTGAATAAGGAAAGAGCTCCAGACCCAAAGACTGTCCCACATTCATTGTAG
414567	ZNF329	chr19:58128124-58128460	336	4	ACACTGATTACACTCATAGGGCTTCTCACCAGTATGAATCCTCTGATGCCTAATGAGGCAAGCAATATCCATGAAAAGTCTTCCC
414662	ZSCAN22	chr19:58338751-58339255	504	6	TGTGGGAAAGCCTTCAGCCGGAGCACTCACCTCACCCAGCACCAGCGGATCCACACAGGGGAGAAGCCCTACAAGTGTGACGAA
414675	ZNF497	chr19:58356201-58357373	1172	14	AAGGCCTTGCCGCACTCGGCGCAGGCGAAGGGCTTCTCGCCCGTGTGCGTGCGCCGGTGCTGCAGCAGCTTGGAGCTCCCGCCG
414678	ZNF837	chr19:58367818-58368324	506	6	GCACGCGTAGGGCTTCTCGCCGGTGTGCGCGCGCTGGTGCTGCACCAGGTCCGAGCAGCCCTTGAAGGCCTTGCCGCACTCGGG
414705	ZNF132	chr19:58433363-58434788	1425	17	TGGCTGAAGGCTTTCCCACATTCACTGCACTCATAAGGCCTTTCTCCAGTGTGAACTTTCTGGTGCTGAATGAGATTGGAGCTT
414716	ZNF324B	chr19:58455749-58456503	754	9	AGCTCCAACCTCATCCAGCACCAGCGCATCCACACGGGCGAGAAGCCCTTCCGCTGCGCCCAGTGCGGCAAGGCCTTCAGCCAC
414718	ZNF324	chr19:58471313-58472065	752	9	AGCACCAGCGCATCCACACGGGCGAGAAGCCCTACGCGTGCGCCCAGTGCGGCAAGGCCTTCAGCCACAGCTCCACGCTGACCC
424680	CGREF1	chr2:27101386-27101691	305	6	GCCTCTGCCTGGCCCCCAGCTTCCCCTCTGGGCCCGGGGGCATCTCCTTCA
424883	C2orf16	chr2:27581211-27582383	1172	49	GAGAGAAGCCATCGCAGTCCCTCT
442488	TGOLN2	chr2:85326979-85327567	588	7	CTTGCTAGGGCTGTCTTTTGGGGTCTGCGCCTCCGCACCCGACTTGTTAGGGCTGTCTTTTGGGGTCTGCGCCTCCGCACCCGA
457113	ZNF806	chr2:132317881-132318553	672	8	TCAGAGAGTCCACACAGGAGAGAAGCCCTACAAATGCAAAGAATGTGGCAAGGGCTTTAGATCAAGCTCCTACCTTCATATCCA
497213	ZNF133	chr20:18315503-18316764	1261	15	GAGTGTGGGCGAGGCTTCAGCCAGAAGTCAAACCTCATCAGACACCAGAGGACACACTCAGGGGAGAAGCCCTATGTGTGCAGG
499575	ZNF337	chr20:25675218-25676730	1512	18	ACACTCCTTGCACACAAAAGGCTTCTCCCCTGAGTGTGTCCTCTGGTGTCTGAGGAGAGTTGACTTCTAGCTAAAGCCTCGCCC
506343	ZNF334	chr20:46501348-46502773	1425	17	GTTTTCCCACATTCATTACATTCATATGGTTTCTCTCCTGTGTGAATTCTCTGATGTACAATGAGGGCTGACTTCTGACAGAAG
513209	OGFR	chr20:62813163-62813583	420	7	GAGCCCATCGGAGACCCCAGGCCCCCGCCCGGCAGGACCTGCAGGGGACGAGCCAGCCGA
514001	ZNF512B	chr20:63966240-63966564	324	18	ATGGGCTTGGTGACTGGC
523641	SON	chr21:33550375-33551011	636	6	GAGTTGCCAGGGCCACCTGCGACCTCCAGTGCCGGAGTTGCAAGGGCCCCCTGCGACACCAGTGCCGGAGTTACCAGGGCCCTCTGCGACACCAGTGCCA
523646	SON	chr21:33551368-33551938	570	19	TCCCAGATGTTAGCAACTAGCACCATGGAC
523650	SON	chr21:33552223-33552624	401	5	TCTATGATGTCCCCTATGGCTGAACGCTCTATGATGTCAGCTTACGAACGCTCTATGATGTCAGCTTATGAGCGC
523984	CLIC6	chr21:34669853-34670243	390	13	GGCGGGGGACAGCGTAGACGCGGAGGGCCC
528222	KRTAP10-4	chr21:44574367-44574679	312	7	CTGCACCCCCTCCTCCTGCCAGCAGGCCAGCTGCCAGCCCGCCTG
528239	KRTAP10-6	chr21:44591606-44592230	624	6	GCAGCAAGCCGGCTGGCAGCTAGACTGCTGGCAGCATGAAGAGGAAGCCCCAGAGCAGACGGGCACACAGCACACAGGCACGCAGCAGAAGGACAC
528295	KRTAP12-2	chr21:44666513-44666872	359	6	CACACAGAGGACTGGCAGCTCACGGGCCGCACACACAACTGGCCTGAAGCTCACAGGCACA
529458	PCNT	chr21:46334453-46334765	312	8	AGTCAGTGACCACCCACCAGAACAGCGTGGGATGTTCAC
532464	ZNF74	chr22:20405780-20406788	1008	12	GTGCGGCGAGTGCGGGAAGGCCTTCAGCTGCCACTCGTCCCTCATCGTGCACCAGCGCATCCACACCGGCGAGAAGCCCTACAA
533706	ZNF70	chr22:23743877-23744880	1003	12	TGCACTCGTAGGGCTTCTCTCCGGTGTGGATCCTCTGGTGCTGGATGAGGGCGGAGCTCTGGCTGAAGGCCTTCCCACACTCAC
536053	NEFH	chr22:29489537-29489917	380	9	AAGTCCCCTGAGAAGGCCAAGTCCCCAGTGAAGGAAGAAGCA
539169	TRIOBP	chr22:37724241-37725260	1019	14	CCAGAGCCTCCTCTCCCAACAGAACCATCCAACAAGACAACCCCAGAACATCCTGTGCCCAACGGGACAATC
540867	WBP2NL	chr22:42026774-42027109	335	16	TATGGAGCCCCACCTGTAGGA
545278	TUBGCP6	chr22:50220551-50221280	729	9	CATGGGTGTTCCACCGTGGCCGGGTGGGAGCCACATCTGACACAGTCTCCCCCAACCTGATGCTGGCGTCGGACACGTGTC
557181	ZNF619	chr3:40487257-40487929	672	8	GCATCAGAGAATCCACACTGGGGAGAAACCCTATGAATGTAAGGAATGTGGGAAAGCCTTCAGTTGTAATTCAGTTTCATTCA
557201	ZNF620	chr3:40516312-40516816	504	6	ATTCAGCATCAGAGAATTCACACTGGGGAGAAACCCTATGAATGTAAAGAGTGTGGAAAAGCTTTCAGTTCAGCACAGCCTTG
557938	ZNF662	chr3:42914730-42915318	588	7	CTATGAATGTAAGGAATGTGGGAAGGGCTTCATTTGGAACTCAAACCTTATTCGACATCAGAGAATCCACACTGGGGAGAAACC
558372	ZKSCAN7	chr3:44570249-44571341	1092	13	AGAAACCCTATGAATGTAATGAGTGTGGGAAAGCCTTCAGTCAGAGCTCACAGCTTATTGAACATCAGAGAATCCACACTGGGG
558379	ZNF660	chr3:44594346-44595190	844	10	ATGTAATGAGTGTGGGAAAGCCTTTAGTCATAGTTCAAACCTTATTCAACATCAGAGAATCCACACTGGAGAGAAACCCTATAA
558392	ZNF197	chr3:44642313-44642973	660	8	GAGAAACCTTATAAATGTAAGGAATGTGGGAAAGCTTTTCTCAAAGTGCTTACCTTCTAATACATCTAAGGAACCATTCAGGG
558396	ZNF197	chr3:44643379-44644136	757	9	TTGTACATCAGAGAATCCACACTGGAGAAAAACCCTATGAATGTAATGAGTGTGGAAAAGTCTTTAGTCAAAACAGAAACCTTA
567526	ZNF717	chr3:75736967-75738812	1845	22	TGAGGTTTGACTTATGGCGAAAGGTTTTTCCACATTCATTACATTCATAGGGTTTTTCCCCTGTGTGAGTTCTCTGATGTATAG
573901	CRYBG3	chr3:97876067-97876633	566	8	AAGGATGCTGAAGGGGATATTGGAAAGACTGAGGTGATACCTGTGACATTAGAAATGGAAAATATTTACCAA
578536	ZNF80	chr3:114236402-114236822	420	5	CTTTCCACACTCTCTGCACTCATAGGGCTTCTCTCCAGTGTGGGTCATACTATGCCGGATGAAGACAGAGTGGTAGCTGAAGGT
579924	C3orf30	chr3:119146645-119147029	384	8	CCAGGCTGAGAGAAGAACTTCCGAGCAGATCGACCGCAGAATGGCAGG
605019	ZNF595	chr4:85988-87413	1425	17	AAACATAAGAGAATTCATACTGGAGAGAAACCCTACAAATGTGAAGAATGTGGCAAAGCCTTTAATCGGTCCACAACCCTTAAT
605873	CRIPAK	chr4:1394531-1395706	1175	38	GTGCCCATGTGGAGTGCCCGCCTGCTCACAC
624529	REST	chr4:56930639-56931101	462	30	AGCCTGCTCAGATGG
628764	MUC7	chr4:70481218-70481713	495	7	TTCCTCAGCTCCACCAGAGACCACAGCTGCCCCACCCACACCTTCTGCAACTACACCAGCTCCACCATC
633588	DSPP	chr4:87614315-87616544	2229	83	CAGTGACAGCAGTGACAGCAGTGACAG
641030	ANK2	chr4:113354094-113354556	462	13	AAAACAGAAAGACACCCACCTGTATCACCCTCTGGA
653337	FGA	chr4:154586277-154586596	319	8	TCCAGTACTTCCAGGTCCAGAGCTCCCAGGGTTCCAGTT
707856	DIAPH1	chr5:141573658-141573991	333	9	GGAGGAGGTGGGGAGGGATTCCAGCACCCCCAGGCAAA
710699	ZNF300	chr5:150895443-150896535	1092	13	TGAATTCTCTGATGTATAATGAGGTGTGACTTCTGAGAGAAGGCTTTCCCACATTCAGTACATTCATAGGGTTTTTCCCCAGTA
719657	ZNF354A	chr5:178712098-178712938	840	10	TAAGTGATGAACTATGGCTGAAAGCTTTCCCACATTCATTACATTTATAGGGTTTCTCTCCAGTATGAATTCTCTGATGATGAA
719791	ZNF354C	chr5:179079130-179080043	913	11	AACATCAGAGAATTCATACTGGAGAGAAACCGTATAAATGTAGTGAATGTGGGAAAGCCTTCAGCCACAGATCAACCCTTCTG
720510	ZFP62	chr5:180848958-180851138	2180	26	CCACACTCATCACATTCATAGGGTTTCTCCCCAGTGTGGATCCTTTTATGGATTGTAAGGCCTGAGCTGTAGCTGAAGGCTTTC
729942	ZNF391	chr6:27400766-27401438	672	8	TGGAGAGAAGCCTTATGAATGTAGTGAATGTGGAAAAGCCTTCAGTCGAAGCTCAACTCTTATCAGACATCAGAGAACTCACAC
729954	ZNF184	chr6:27451451-27452879	1428	17	CATTCATTACATTTATAAGGTTTTTCTCCAGTATGAATTCTCTGATGCTGAGTAAGGGATGAGCCCTGACTGAAGGCTTTTCCA
730269	ZNF165	chr6:28089048-28089466	418	5	TGTAATGAATGTGGGAAAGCCTTCAGCAGAGCTCAAATCTTACTAGACATCAGAGAATTCACACTGGAGAGAAACCCTATGAA
730283	ZSCAN16	chr6:28129609-28129945	336	4	TATAAATGTGATGAATGTGGAAAAGACTTCAGTCAGCGCTCAGATCTTATTAAACATCAGAGAATACACACGGGAGAAAAACCC
730321	ZKSCAN4	chr6:28245462-28245797	335	4	GGCTTCTCACCAGTGTGGATTCTCTGATGTTCAAAGAGGCTGAGCTCTGACTGAAGGTCTTACCACAGTCTTCACACTCATAG
730351	ZSCAN31	chr6:28326391-28326726	335	4	GAAGGCCTTCCCACACTCTTTACATTCATATGGTTTCTCCCCAGTGTGGATTCTCTGGTGCTCAATGAGGCCTGAACTCCCACT
730376	ZKSCAN3	chr6:28365667-28366003	336	4	GAGAATCCACACTGGGGAGAAGCCCTATGAGTGTGAAGAGTGTGGCAAAGCCTTCAGTCAGAGCTCAGCCCTTATCAACATCA
730377	ZSCAN12	chr6:28390566-28391067	501	6	TGGATTCTCTGATGTTCAATAAGATCTGACCTCTGACTGAAGGCTTTCCCACACTCATCACATTTGTAGGGCTTCTCCCCAGTG
730621	ZNF311	chr6:28995681-28996017	336	4	TCTCCCCAGTGTGGATTCTTATGTGTTTGCTGAGGTCTGAACTCCCACTGAAGGCCCTCCCACACTTCCTCACACTCATAAGGTCG
731099	PPP1R10	chr6:30602094-30602424	330	7	CCAGGGCCTTCGTGGGGACGATGTCCACCACCTCCACCCATGCCACCG
731247	MUC21	chr6:30986289-30987549	1260	28	CTCCAGTGGGGCCAGCACAGCCACCAACTCTGAGTCCAGCACAAC
731266	MUC22	chr6:31025517-31026076	559	7	CAGCCTTCACAACAGGCTCTGAGACCACCACAGCCTCCACCACAGGCTCTGAGACAACCATAGCCTCCACCATGGCCTCTACTG
731665	TNXB	chr6:32096868-32097239	371	4	CACACACGCAGCGCCCATCCTCACAGCGTCCCCTCTGGCTGCAACCCCGAGGGCAGCTCCTCACGCCACAGTCGTCGCCAGTGTAGCCTGGGT
731736	C6orf10	chr6:32293203-32293788	585	13	CTTCTTTACTTGGGCTTCCTGTCCTTTTGGTACACCTGACTCACT
768180	SCAF8	chr6:154831956-154832292	336	8	TCAAATAATTCTGGAATTCTGGGAGTACAGCCACCAAATGTA
774347	FAM120B	chr6:170318388-170319033	645	18	CAGACCCTGAATCCAGGCAAGAAGTTCCCATGTGTA
778401	ZNF853	chr7:6621450-6621882	432	8	GCAGCAGCAGGAACAGTTACAGACGCAGCAAGTGCAAGAGCAACAGCGGTTACA
778417	ZNF853	chr7:6622449-6622952	503	6	CTGCGGGGACTGCGGCAAGCGCTTCAGCGGCAGCTCGAACCTGGTGCGCCACCAGCGCACGCACACGGGCGAGCGACCCTACGC
778442	ZNF316	chr7:6652635-6653132	497	6	TGCGACGACTGCGGCAAGGGCTTCGTGCACCGCTCGCACCTGGCCACGCACCAGCGCACGCACACCGGCGAGAAGCCCTTCCGC
778445	ZNF316	chr7:6653788-6654457	669	8	GCTCGCACCTGGCGCGGCACCGGCGCGCGCACACGGGCGAGCGGCCCTTCCCGTGCCCCGAGTGCGGCGCGCGGTTCGGCAGC
778470	ZNF12	chr7:6690938-6692198	1260	15	TTTCCCACATTCATTACATTCATAGGGTTTCTCTCCTGAGTGAGTTCTCTGATGTACAGTGAGGTATGACTTCTGGGAGAAGGA
793528	ZNF713	chr7:55939457-55939961	504	6	TGAATGTGGGAAAGCCTTCAGCCAGAGCATACATCCTTACTCAACATCAGAGAATTCATACAGGAGAGAAGCCCTATAAATGTAA
796972	ZNF92	chr7:65398679-65399850	1171	14	ACTAAACATAAGATAATTCATACTGGAGAGAAACCCTACAAATGTGAAGAATGTGGCAAAGCCTTTAACCAGTCCTCAACCCTT
804574	PCLO	chr7:83154994-83155382	388	13	GGGCTTTGCTGGGCCAGGCTGTTGAGGTGG
809620	ZNF655	chr7:99572733-99573321	588	7	GAGAAACCCTACAAATGTGAAGAATGTGAAAAATCTTTCAATCAGAGCTCAACCCTTACTAGACATAAAAGAATACACACTAGA
809704	ZSCAN25	chr7:99629607-99629940	333	4	TGCTGGAAGAGCTTCAGCCGAAGGCACCACCTGGAGGTGCACCGGCGCACCCACACTGGGGAGAAGCCCTACAACTGCGGGGAC
809845	ZKSCAN1	chr7:100033696-100034116	420	5	AATCCACACTGGAGAGAAACCCTATGAATGTAATGAGTGTGGCAAGGCCTTCAGCCACAGCTCCAACCTCATCCTGCATCAGAG
809853	ZNF3	chr7:100071208-100071963	755	9	CATTCATAGGGTTTCTCCCCAGTGTGGATTCTCTGATGCTGAATAAGGGCTGAGCTCTAGCTGAAGGCTTTCCCACACTCATTA
810358	MUC12	chr7:100991479-100992052	573	7	CACAGCAGCCCGAGCTCAACTCCAACAACACACTTACCTGCCAGCTCCACAACCTCAGGCCATAGTGAAGAATCGACACCAGAC
823455	MGAM2	chr7:142220069-142221089	1020	17	GCACTAATGCTACTGTTCCTAATACAACTACTCCTTTCCCTACAAGTACTACTAGTGCTA
825647	ZNF786	chr7:149070631-149071387	756	9	CGGAAGCTCTTGTCGCACTCAGGACACTGAAAAGGCCTCTCCCCCGTGTGCAGGCGCTGATGGCTGAGCAGCTGCGCCTTCAGG
825795	ZNF777	chr7:149431827-149432163	336	4	GAAGCACTTGCCGCACTCGGCGCAGGGGTAGGGCCGCTCGCCCGTGTGCACGCGCCGGTGCTCCAGCAGGTGATGCTTCCGCAT
825905	ZNF467	chr7:149764816-149765151	335	4	CTGGTGGCGGACCAGGTGGGTCTTGCGGCTGAAGCTGCGGCCGCACTGAGCGCAGGCGAAGGGGCGGCAGCCAGTGTGCACCGC
825906	ZNF467	chr7:149765574-149765992	418	5	TGAAGCGCTTGTCGCACTCCGCGCACGGGAAGGGCCGCTCGCCCGTGTGGGTGCGCTGGTGCAGATCAGGTGGGCCTTCTTGC
826177	REPIN1	chr7:150372430-150372935	505	6	CACACCGGCGAGCGGCCCTTCGCCTGCCCCGACTGCGGCCACAGCTTCAGCCAGAAGTCCAACCTGGCGGCGCACCGGCGCATC
826188	ZNF775	chr7:150397376-150397955	579	7	CACCTGCGCAACCACACAGGCGAGCGCCCCCACCCCTGCCCCCACTGCGGCCGCCGCTTCAGCCAGAAGCACAACCTGACGCAAG
827976	PAXIP1	chr7:154968557-154968905	348	10	CTGCTGCTGCTGCTGCTGCTGCTGCATGCGCTGGAG
831063	ERICH1	chr8:673366-673750	384	16	TCTTCCTCCCTGGCGTCTGCACCG
835186	RP1L1	chr8:10607386-10607973	587	25	GGGCCTCCCCTTCTGCCTCCT
835188	RP1L1	chr8:10608254-10608587	333	7	CTGGGCCTCCCCTTCTGCCTCCGGGGCCTCTACACCTTCTGACTCTGG
861164	RBM12B	chr8:93733837-93734762	925	39	GTCCTCCTCAGGAGGCCGCCTGAA
870696	ZNF572	chr8:124976779-124977283	504	6	AACAGCTCTCACCTTATTCACCATCAGAGAACACACACAGGAGAGAAACCCTACAAATGTCCTGAATGTGGGAAAAGCTTCAGC
870697	ZNF572	chr8:124977454-124977785	331	4	AGCTCCAACCTCATCAGACACCAGAGGACACATACAGGAGAAAAACCTTACAAATGTCCTGAGTGCTGGTAAAACCTTCAGTCAG
877476	ZNF696	chr8:143296100-143296772	672	8	AGCACCGGCGCATCCACACGGGGGAGAAGCCCTACGCGTGCGGCGACTGCGGCAACGCCTTCAGCCACAGCTCCAACCTCCTCC
877655	ZNF623	chr8:143650329-143651420	1091	13	TGCAATGAGTGTGGGAAAGCCTTCATTCAGAGCTCAAACCTCATTCAGCACCAGAGAATTCACACTGGAGAGAGACCCTATGAA
878244	ZNF251	chr8:144722117-144722957	840	10	TCTCTCCAGTGTGAACTCTCTGATGCTGAATAAGAGTGGAGCTCCGACTGAAGGCCTTCCCACACTCATTACATTCATAGGGCT
878273	ZNF34	chr8:144773329-144774169	840	10	GAAGGCTTTCCCACACTCATTACACTTGTAGGGCTTCTCTCCAGTGTGAATCCTCTGGTGCTGGATAAGTTGGAGCTCTGGCT
878283	ZNF517	chr8:144807459-144807878	419	5	GTGCGGCAAGGCCTTCAGCCACAGCTCCCTGCTGCTGCAGCACCAGATCATCCACACCGGCGAGAAGCCCTTCCAGTGCACAGA
878294	ZNF7	chr8:144841867-144842609	742	9	GAGTGTGGGAAAGCCTTCAGCCAGAGCTCAAAGCTTATTCAGCATCAGAGAATCCACACTGGAGAGAAGCCCTACAGATGCAAG
878315	ZNF250	chr8:144881558-144882650	1092	13	TGCTGGCTGAAGGCCTTCCCACACTCACTGCACTCATAGGGCTTCTCCCCTGTGTGGATCCTCTGGTGCTGAATCAGGACTGAG
902050	ZNF484	chr9:92846364-92847793	1429	17	TCACTGCATTCATAGGGTTTCTCTCCAGTATGAATTCTCTGATGTATAATGAGATGTGATTTCTTAGTGAAGGCTTTCCCACAT
902555	ZNF169	chr9:94300262-94301355	1093	13	TGTGCCCTGAGTGTGGGCGAGGCTTTAGCCAGAAGTCCTCCCTCATCAGACACCAGAGGACACACTCAGGGGAGAAGCCCTACG
903703	HEMGN	chr9:97930690-97931020	330	4	TTCTTGGCACATTTTAGGAGAGAGGTCTTCAGGTTCAGACATATCTTGGCATATTTTGGAAGAATGGTCTTGAAGTACAGATAT
904762	ZNF189	chr9:101408258-101409597	1339	16	ATTCAACATCAGAGAATTCACACTGGTGAGAAACCCTATCAATGTAATGAATGTGGGAAAAGCTTTAGTCGGAGCTCATTCCTT
905229	CYLC2	chr9:103005099-103005673	574	7	TGCAAAGAAAGATAGCAAAAAAGGTAAAAAGGATTCAAAGAAGGGCAAAGACTCAGCAACAGAATCTGAAGATGAAAAAGGAGG
907850	ZNF483	chr9:111542237-111543161	924	11	TGGAGAAAAACCCTATAAATGTAATGAATGTGGAAAAGCCTTTAGTCATAGTTCATCCCTTACTCAACATCAGAGAATTCATAC
908433	ZFP37	chr9:113042794-113043797	1003	12	TTTCCCACATTCATTACATTCATAGGGTTTCTCACCAGTATGAGTTCTCTGATGTTCAATAAGGGATGAGTTATGGCTAAAGGC
909117	TNC	chr9:115085938-115086589	651	7	CAGTCACTGGGACAGGAGTGCTCCCCACAGTCAAGGCCCGTGAAGCCCTCATGGCAGACGCACTGCCCGTCCACACAGCGGCCCTGGCCATGA
913360	TTC16	chr9:127730799-127731189	390	10	CAAGGCCACCCAGGGCCAGAGGCAGAGCTCCAGCAAGAC
913552	CIZ1	chr9:128178974-128179274	300	7	TGCCTCCGGCTGCACCTGTGGCTGCACCTGCTTCTGTGGCTC
915594	CEL	chr9:133071170-133071733	563	17	GGCCCCCCCCGTGCCGCCCACGGGTGACTCCGG
933717	FAM47A	chrX:34131031-34131361	330	9	GGGAGGCTCCGGGCGGAGATGGGACACTCCAGTCTT
933972	FAM47B	chrX:34943401-34943872	471	13	GCCTCCCGAGACTCGGGTGTCCAGTCTCCGCCCGGA
934616	FAM47C	chrX:37008977-37010855	1878	26	GCCTCCCGAGACTCGAGTGTCCCATCTCCGCCCAGAGCCTCCCGAGACTCGAGTGTCCAGTCTCCGCCCGGA
934933	RPGR	chrX:38285872-38286630	758	10	CTTCCCCCTCCCCTTCTCCTTCCTCCTCTTCCCCCTCCCTCTCCTCCTTCCTCCCCTTCCCCTTCCCCTTCCTCCT
937668	ZNF674	chrX:46499852-46500924	1072	13	TTTCTCTCCTGTATGAATTCTCTGATGTACAATGAGAGTTGACTTCCCACTGAAGGCTTTCCCACATTCACTGCATTCATAAGG
938075	ZNF157	chrX:47412533-47413541	1008	12	AGAACTCACACAGGAGAGAAACCCTATGAATGTAGTGAATGTGGGAAAACTTTCTGTAGGAAGTCATCCCTCATTGAACATCAG
938103	ZNF41	chrX:47447431-47448943	1512	18	CATTCACTGCATTCATAGGGTTTCTCTCCAGTATGAATTTTCTGATGTATAATGAGGTGTGATTTCTGGGTGAAGGCTTTCCCA
938277	ZNF182	chrX:47976208-47977468	1260	15	CATAGGGTTTCTCTCCTGTATGAGTTCTCTGATGTATAATGAAGGTTGACTTCTGTCTGAAGGCTTTCCCACATTCAGTACATT
938314	ZNF630	chrX:48058533-48059793	1260	15	AGAAGGCCTTTCCACATTCACTACATTCATAGGGTTTCTCTCCAGTATGAATTCTCTGATGTATAATGAGGTGTGACTTTCGAG
938692	HDAC6	chrX:48823114-48823448	334	8	CACTCTGGACCAGACCACCTCAGAGGAAGCCATTGGGGGAGC
939205	CCNB3	chrX:50310572-50311050	478	5	TTTGGCCTTGCAGGAGGAGCCCAGCATTGAGAAGGAGGCTGTCCTCAAGGAGCCCACTATTGACACAGAAGCTCACTTTAAGGAAAC
939264	DGKK	chrX:50470188-50470550	362	6	TCTGGGGCCGGCTCTGTGGCAGGTTCTGGGGCCGGTTCTGGGGCCGGCTCTGGGGCAGGT
940811	TRO	chrX:54928919-54929477	558	10	GCTTCAGCGGTGGAGCCAGCATTAGCTTTGGTGGTACACCCAGCACCAGTGCCA
940814	TRO	chrX:54930335-54930986	651	11	GCACCAGTGCTGGCTTCAGTGGTGGACTGAGCACCAGTGCTGGCTTTGGCAGTGGACTAG
944815	GCNA	chrX:71603664-71604282	618	21	CGACGACAACAGTGATGATTCGGAAGCTCC
946192	MAGEE1	chrX:76428107-76429187	1080	30	CCCCGCTGAGGGACCGAGCACCTCCGTGCCGCCCAC
947466	HMGN5	chrX:81114703-81115104	401	44	TTCCATCTT
948633	SATL1	chrX:85107391-85108852	1461	97	CATGCCTGGTTGGCT
953206	ARMCX4	chrX:101492136-101492502	366	11	GCTGGGGATCAGGCCAGTGGAGGGTCCTGG
953213	ARMCX4	chrX:101493268-101493789	521	7	CTGGGGTGGGGCTGGGGACCAGACTGGTGGAGGCTCCAAACCAGGATCTGAGGATCAGGCCAGTGGAAGAGGGTC
954041	ESX1	chrX:104250318-104250714	396	15	GGGTGGCACAGGCGCCATGGGCGGCCC
955409	IRS4	chrX:108734555-108734870	315	18	CCACCTCCTGAGCCCTGG
955882	RTL9	chrX:110452087-110452897	810	21	AGCCACAGCCTCTGGAGCAATGTCCACGCCACAAATGAG
957261	RBMXL3	chrX:115191576-115192107	531	5	GAGGCCGCTCACTCGATGCCAACAGCAGAGGCCGCTCGCCTGACACCTACAGCCGGGGCCACGACAGTTCCAGCCAGAGCCACCACTACGGAGGAG
957309	LUZP4	chrX:115306417-115306771	354	17	CCACTCAGAGAGATCTCATGG
960644	TEX13C	chrX:125321107-125322920	1813	29	GGGGACAGCAACAGCCACAGCCTGAAGAAAGATCCAGTGATGCCCCAGGAGATGGTCCCCCTG
964143	MAP7D3	chrX:136231604-136231986	382	16	CTTGGGGGATGCTTCCACGCTCAC
965946	MAGEC1	chrX:141905456-141905782	326	7	TCCTCTCCAGATTCCTCAGAGTTCTCCTGAGGGGGAGGACTCCCAGTC
965949	MAGEC1	chrX:141906933-141907824	891	18	CCCTGTCTCCTCTCCACATTCCTCAGAGTCCTCCTCAGGGGGAGGACT
968883	GPR50	chrX:151180779-151181151	372	6	CTGCCTCTGCCCACTACAAGCCTGACTCTGGCCACCCCAAGGCTGCCACTGGTCTACCCCAAGC
969700	ZFP92	chrX:153420844-153421515	671	8	AGTGCGGCAAGGCCTTCAGCCGCAGCTCCAACCTCATCAAGCACCAGCGCATCCACAGCGGCGAGAAGCCCTACGCGTGCCGCG
