# Supplementary material for: Detecting tandem repeat variants in coding regions using code-adVNTR
Source: iScience. 2022 Jul 19;25(8):104785. doi: 10.1016/j.isci.2022.104785 (PMC9379575; doi:10.1016/j.isci.2022.104785)
Supplement: Table S4. Novel small variants found in long coding VNTRs, related to STAR Methods [file mmc5.xlsx]

## Sheet: Sheet1
Supplementary Table 4. Novel small variants found in long coding VNTRs.
ID	Gene	Position (GRCh38)	Variant Type	Bp Changes	Frequency	Frequency (%)
536053	NEFH	chr22:29489536-29489916	DEL	-13	142	0.0567093
240002	LOC101928841	chr13:113403859-113404614	DEL	-13	41	0.0163738
707856	DIAPH1	chr5:141573657-141573990	INS	6	38	0.0151757
343956	KRT9	chr17:41567345-41567669	DEL	-13	20	0.00798722
73131	FMN2	chr1:240207538-240208462	DEL	-9	13	0.00519169
288945	GOLGA6L10	chr15:82344666-82345017	INS	1	11	0.00439297
835188	RP1L1	chr8:10608253-10608586	DEL	-24	10	0.00399361
288945	GOLGA6L10	chr15:82344666-82345017	DEL	-1	10	0.00399361
939264	DGKK	chrX:50470187-50470549	DEL	-9	5	0.00199681
123378	KRTAP5-5	chr11:1629847-1630175	DEL	-6	5	0.00199681
341701	TAF15	chr17:35844547-35844910	DEL	-8	3	0.00119808
341701	TAF15	chr17:35844547-35844910	INS	8	2	0.000798722
408890	TPRX1	chr19:47802224-47802729	DEL	-6	2	0.000798722
731266	MUC22	chr6:31025516-31026075	DEL	-2	1	0.000399361
343757	KRTAP4-3	chr17:41167747-41168107	DEL	-1	1	0.000399361
411889	ZNF677	chr19:53237133-53237973	INS	4	1	0.000399361
125479	ZNF214	chr11:6999931-7000938	DEL	-14	1	0.000399361
44731	TCHH	chr1:152107757-152108357	DEL	-24	1	0.000399361
45196	LOR	chr1:153261005-153261359	DEL	-6	1	0.000399361
16539	KIAA0754	chr1:39413243-39414044	DEL	-3	1	0.000399361
915594	CEL	chr9:133071169-133071732	INS	2	1	0.000399361
707856	DIAPH1	chr5:141573657-141573990	INS	9	1	0.000399361
404938	SELENOV	chr19:39515264-39515586	DEL	-12	1	0.000399361
341701	TAF15	chr17:35844547-35844910	INS	6	1	0.000399361
719791	ZNF354C	chr5:179079129-179080042	DEL	-1	1	0.000399361
957261	RBMXL3	chrX:115191575-115192106	DEL	-15	1	0.000399361
957309	LUZP4	chrX:115306416-115306770	DEL	-2	1	0.000399361
731266	MUC22	chr6:31025516-31026075	DEL	-11	1	0.000399361
424680	CGREF1	chr2:27101385-27101690	INS	3	1	0.000399361
406798	SRRM5	chr19:43613107-43614078	DEL	-14	1	0.000399361
125479	ZNF214	chr11:6999931-7000938	DEL	-3	1	0.000399361
